# Supplementary material for: High diversity of nitrifying bacteria and archaea in biofilms from a subsea tunnel
Source: FEMS Microbiol Ecol. 2025 Mar 28;101(5):fiaf032. doi: 10.1093/femsec/fiaf032 (PMC11995701; doi:10.1093/femsec/fiaf032)
Supplement: fiaf032_Supplemental_Files [file fiaf032_supplemental_files.zip]

Archive with 2 entries (2 files):
- Kop2025_FEMS_ME_Supplementary_Materials.pdf
- Kop2025_FEMS_ME_Supplementary_Tables.xlsx
