# Supplementary material for: High diversity of nitrifying bacteria and archaea in biofilms from a subsea tunnel
Source: FEMS Microbiol Ecol. 2025 Mar 28;101(5):fiaf032. doi: 10.1093/femsec/fiaf032 (PMC11995701; doi:10.1093/femsec/fiaf032)
Supplement: fiaf032_Supplemental_Files [file fiaf032_supplemental_files.zip › Kop2025_FEMS_ME_Supplementary_Tables.xlsx]

## Sheet: Table_Descriptions
Supplementary Tables
Table S1	Annotations of MAGs belonging to the families Nitrosopumilaceae, Nitrosomonadaceae, Nitrospinaceae, UBA8639, and Mariprofundaceae. Annotations were performed with DRAM, MicrobeAnnotator (MA) and using blastp searches of key genes. Combined results of the KEGG ID annotations from the different methods are found in the column 'kegg_id'. GTDB-Tk results using the r214 database are found in the colum…
Table S2	SECOM Pearson correlation values between ASVs of nitrifying families (Nitrosopumilaceae, Nitrosomonadaceae, Nitrospinaceae and UBA8639 (order Nitrospirales) and other families. Values ≥0.5 and ≤-0.5 are marked in bold.
Table S3	CRISPR arrays identifed by CRISPRCasFinder. Cas proteins located on the same contig are shown.
Table S4	Genes involved in reactive oxygen species (ROS) defense in MAGs of the family Mariprofundaceae.
Table S5	Genes encoding the WspABCDEFR chemosensory system for biofilm formation in MAGs of the family Mariprofundaceae.
Table S6	Number of ubiquitous (present in ≥80% of samples) and occasional (present in ≤ 20% of samples) nitrifier ASVs.
Table S7	Lists of genome accessions not shown in collapsed parts of the trees shown in Figure 3.

## Sheet: Table_S1
MAG	dram_contig_gene	kegg_id	dram_gene_position	dram_kegg_id	dram_kegg_hit	dram_pfam_hits	dram_uniref_hit	dram_cazy_hits	dram_peptidase_hit	MA_ko_number	MA_ko_product	MA_product	MA_pfam	MA_interpro	blastp_kegg_id	blastp_qseqid	blastp_pident	blastp_evalue	blastp_bitscore	blastp_qcovs	classification
OFTM113	OFTM113_OFTM113_0_1	K07484	1	K07484	transposase	Transposase IS66 family [PF03050.16]; IS66 C-terminal element [PF13817.8]	UniRef90_A0A2V3W418 Transposase n=1 Tax=Nitrosomonas sp. Nm84 TaxID=200124 RepID=A0A2V3W418_9PROT					is66 family transposase									d__Bacteria;p__Pseudomonadota;c__Gammaproteobacteria;o__Burkholderiales;f__Nitrosomonadaceae;g__Nitrosomonas;s__Nitrosomonas sp021774265
OFTM113	OFTM113_OFTM113_0_10		10				UniRef90_A0A2V3W8Q0 Uncharacterized protein n=2 Tax=Nitrosomonas TaxID=914 RepID=A0A2V3W8Q0_9PROT					hemerythrin domain-containing protein									d__Bacteria;p__Pseudomonadota;c__Gammaproteobacteria;o__Burkholderiales;f__Nitrosomonadaceae;g__Nitrosomonas;s__Nitrosomonas sp021774265
OFTM113	OFTM113_OFTM113_0_11		11				UniRef90_A0A329A4M0 Uncharacterized protein n=1 Tax=Nitrosomonas sp. Nm143 TaxID=200123 RepID=A0A329A4M0_9PROT														d__Bacteria;p__Pseudomonadota;c__Gammaproteobacteria;o__Burkholderiales;f__Nitrosomonadaceae;g__Nitrosomonas;s__Nitrosomonas sp021774265
OFTM113	OFTM113_OFTM113_0_12		12																		d__Bacteria;p__Pseudomonadota;c__Gammaproteobacteria;o__Burkholderiales;f__Nitrosomonadaceae;g__Nitrosomonas;s__Nitrosomonas sp021774265
OFTM113	OFTM113_OFTM113_0_13		13			PepSY-associated TM region [PF03929.18]	UniRef90_A0A1H8C5M1 Uncharacterized iron-regulated membrane protein n=1 Tax=Nitrosomonas marina TaxID=917 RepID=A0A1H8C5M1_9PROT														d__Bacteria;p__Pseudomonadota;c__Gammaproteobacteria;o__Burkholderiales;f__Nitrosomonadaceae;g__Nitrosomonas;s__Nitrosomonas sp021774265
OFTM113	OFTM113_OFTM113_0_14		14			Tn3 transposase DDE domain [PF01526.19]	UniRef90_A0A3L8B2U0 Tn3 family transposase n=11 Tax=root TaxID=1 RepID=A0A3L8B2U0_9GAMM					multispecies: tn3 family transposase									d__Bacteria;p__Pseudomonadota;c__Gammaproteobacteria;o__Burkholderiales;f__Nitrosomonadaceae;g__Nitrosomonas;s__Nitrosomonas sp021774265
OFTM113	OFTM113_OFTM113_0_2		2			zinc-finger binding domain of transposase IS66 [PF13005.9]; Transposase C of IS166 homeodomain [PF13007.9]	UniRef90_UPI000719EA40 uncharacterized protein y4qI-like n=1 Tax=Priapulus caudatus TaxID=37621 RepID=UPI000719EA40					is66 family transposase									d__Bacteria;p__Pseudomonadota;c__Gammaproteobacteria;o__Burkholderiales;f__Nitrosomonadaceae;g__Nitrosomonas;s__Nitrosomonas sp021774265
OFTM113	OFTM113_OFTM113_0_3	K07484	3	K07484	transposase	IS66 Orf2 like protein [PF05717.15]	UniRef90_A0A2V3W837 Transposase n=4 Tax=Nitrosomonas TaxID=914 RepID=A0A2V3W837_9PROT			K07484	transposase	is66 family insertion sequence element accessory protein tnpb, partial									d__Bacteria;p__Pseudomonadota;c__Gammaproteobacteria;o__Burkholderiales;f__Nitrosomonadaceae;g__Nitrosomonas;s__Nitrosomonas sp021774265
OFTM113	OFTM113_OFTM113_0_4		4				UniRef90_A0A2V3W582 Uncharacterized protein n=1 Tax=Nitrosomonas sp. Nm84 TaxID=200124 RepID=A0A2V3W582_9PROT					is66 family insertion sequence hypothetical protein									d__Bacteria;p__Pseudomonadota;c__Gammaproteobacteria;o__Burkholderiales;f__Nitrosomonadaceae;g__Nitrosomonas;s__Nitrosomonas sp021774265
OFTM113	OFTM113_OFTM113_0_5	K07497	5	K07497	putative transposase	Integrase core domain [PF13683.8]; Integrase core domain [PF13333.8]	UniRef90_A0A1I4GRY3 Integrase core domain-containing protein n=3 Tax=Nitrosomonas aestuarii TaxID=52441 RepID=A0A1I4GRY3_9PROT			K07497	putative transposase	integrase core domain-containing protein, partial									d__Bacteria;p__Pseudomonadota;c__Gammaproteobacteria;o__Burkholderiales;f__Nitrosomonadaceae;g__Nitrosomonas;s__Nitrosomonas sp021774265
OFTM113	OFTM113_OFTM113_0_6		6				UniRef90_A0A329A4I0 Uncharacterized protein n=1 Tax=Nitrosomonas sp. Nm143 TaxID=200123 RepID=A0A329A4I0_9PROT					hypothetical protein									d__Bacteria;p__Pseudomonadota;c__Gammaproteobacteria;o__Burkholderiales;f__Nitrosomonadaceae;g__Nitrosomonas;s__Nitrosomonas sp021774265
OFTM113	OFTM113_OFTM113_0_7	K07657 K20264	7			Response regulator receiver domain [PF00072.26]; Bacterial regulatory proteins, luxR family [PF00196.21]	UniRef90_A0A3D0FDD3 DNA-binding response regulator n=1 Tax=Nitrosomonas nitrosa TaxID=52442 RepID=A0A3D0FDD3_9PROT			K07657	two-component system, OmpR family, phosphate regulon response regulator PhoB				K20264	K20264_Z0463_A0A6M7H0S6_fusR	33.824	2.2e-32	118	95	d__Bacteria;p__Pseudomonadota;c__Gammaproteobacteria;o__Burkholderiales;f__Nitrosomonadaceae;g__Nitrosomonas;s__Nitrosomonas sp021774265
OFTM113	OFTM113_OFTM113_0_8	K07682	8				UniRef90_A0A285BVD1 Histidine kinase n=14 Tax=Nitrosomonas TaxID=914 RepID=A0A285BVD1_9PROT			K07682	two-component system, NarL family, sensor histidine kinase DevS [EC:2.7.13.3]										d__Bacteria;p__Pseudomonadota;c__Gammaproteobacteria;o__Burkholderiales;f__Nitrosomonadaceae;g__Nitrosomonas;s__Nitrosomonas sp021774265
OFTM113	OFTM113_OFTM113_0_9		9			FmdE, Molybdenum formylmethanofuran dehydrogenase operon [PF02663.16]	UniRef90_A0A2V3W6I2 Uncharacterized protein n=1 Tax=Nitrosomonas sp. Nm84 TaxID=200124 RepID=A0A2V3W6I2_9PROT					hypothetical protein									d__Bacteria;p__Pseudomonadota;c__Gammaproteobacteria;o__Burkholderiales;f__Nitrosomonadaceae;g__Nitrosomonas;s__Nitrosomonas sp021774265
OFTM113	OFTM113_OFTM113_100_1	K07493	1	K07493	putative transposase	Transposase, Mutator family [PF00872.20]	UniRef90_UPI00196669F3 IS256 family transposase n=4 Tax=unclassified Amphritea TaxID=2621124 RepID=UPI00196669F3					is256 family transposase, partial									d__Bacteria;p__Pseudomonadota;c__Gammaproteobacteria;o__Burkholderiales;f__Nitrosomonadaceae;g__Nitrosomonas;s__Nitrosomonas sp021774265
OFTM113	OFTM113_OFTM113_100_10	K20533	10	K20533	type IV secretion system protein TrbI	Bacterial conjugation TrbI-like protein [PF03743.16]	UniRef90_A0A1I4FDS0 Type IV secretion system protein VirB10 n=3 Tax=Nitrosomonas TaxID=914 RepID=A0A1I4FDS0_9PROT			K20533	type IV secretion system protein TrbI				K20533	K20533_P423_25400_AGY87939_trbI	43.368	3.79e-114	345	99	d__Bacteria;p__Pseudomonadota;c__Gammaproteobacteria;o__Burkholderiales;f__Nitrosomonadaceae;g__Nitrosomonas;s__Nitrosomonas sp021774265
OFTM113	OFTM113_OFTM113_100_11	K20267	11	K20267	type IV secretion system protein TrbH	Conjugal transfer protein TrbH [PF07283.13]	UniRef90_A0A2V3VP96 Conjugative transfer protein TrbH n=1 Tax=Nitrosomonas sp. Nm84 TaxID=200124 RepID=A0A2V3VP96_9PROT					conjugal transfer protein trbh			K20267	K20267_P423_25395_AGY87938_trbH	34.074	4.21e-17	75.1	87	d__Bacteria;p__Pseudomonadota;c__Gammaproteobacteria;o__Burkholderiales;f__Nitrosomonadaceae;g__Nitrosomonas;s__Nitrosomonas sp021774265
OFTM113	OFTM113_OFTM113_100_12	K20532	12	K20532	type IV secretion system protein TrbG	Conjugal transfer protein [PF03524.17]	UniRef90_A0A5C7WGK6 P-type conjugative transfer protein TrbG n=19 Tax=Proteobacteria TaxID=1224 RepID=A0A5C7WGK6_9PROT					probable conjugal transfer protein trbg	PF03524	IPR010258 IPR014142 IPR033645 IPR038161	K20532	K20532_P423_25390_AGY87937_trbG	57.143	2.94e-124	359	100	d__Bacteria;p__Pseudomonadota;c__Gammaproteobacteria;o__Burkholderiales;f__Nitrosomonadaceae;g__Nitrosomonas;s__Nitrosomonas sp021774265
OFTM113	OFTM113_OFTM113_100_12	K20532	12	K20532	type IV secretion system protein TrbG	Conjugal transfer protein [PF03524.17]	UniRef90_A0A5C7WGK6 P-type conjugative transfer protein TrbG n=19 Tax=Proteobacteria TaxID=1224 RepID=A0A5C7WGK6_9PROT			K20532	type IV secretion system protein TrbG	p-type conjugative transfer protein trbg			K20532	K20532_P423_25390_AGY87937_trbG	57.143	2.94e-124	359	100	d__Bacteria;p__Pseudomonadota;c__Gammaproteobacteria;o__Burkholderiales;f__Nitrosomonadaceae;g__Nitrosomonas;s__Nitrosomonas sp021774265
OFTM113	OFTM113_OFTM113_100_13	K20531	13	K20531	type IV secretion system protein TrbF	VirB8 protein [PF04335.15]	UniRef90_F0TD20 VirB8 family protein n=13 Tax=Proteobacteria TaxID=1224 RepID=F0TD20_9PROT			K20531	type IV secretion system protein TrbF	conjugal transfer protein trbf			K20531	K20531_P423_25385_AGY87936_trbF	43.777	1.1e-55	180	99	d__Bacteria;p__Pseudomonadota;c__Gammaproteobacteria;o__Burkholderiales;f__Nitrosomonadaceae;g__Nitrosomonas;s__Nitrosomonas sp021774265
OFTM113	OFTM113_OFTM113_100_14	K20530 K12108	14	K20530	type IV secretion system protein TrbE [EC:7.4.2.8]	TraG P-loop domain [PF19044.2]; CagE, TrbE, VirB family, component of type IV transporter system [PF03135.16]; AAA-like domain [PF12846.9]	UniRef90_A0A1H5Y7H6 Type IV secretion system protein VirB4 n=28 Tax=Proteobacteria TaxID=1224 RepID=A0A1H5Y7H6_9PROT			K12108	cag pathogenicity island protein 23 [EC:7.4.2.8]				K20530	K20530_P423_25380_AGY87935_trbE	61.356	0	1085	99	d__Bacteria;p__Pseudomonadota;c__Gammaproteobacteria;o__Burkholderiales;f__Nitrosomonadaceae;g__Nitrosomonas;s__Nitrosomonas sp021774265
OFTM113	OFTM113_OFTM113_100_15	K20529	15	K20529	type IV secretion system protein TrbD	Type IV secretory pathway, VirB3-like protein [PF05101.15]	UniRef90_F0TD22 Type IV secretory pathway VirB3 family protein n=28 Tax=Proteobacteria TaxID=1224 RepID=F0TD22_9PROT			K20529	type IV secretion system protein TrbD	conjugal transfer protein trbd			K20529	K20529_P423_25375_AGY87934_trbD	56.471	3.91e-27	97.4	94	d__Bacteria;p__Pseudomonadota;c__Gammaproteobacteria;o__Burkholderiales;f__Nitrosomonadaceae;g__Nitrosomonas;s__Nitrosomonas sp021774265
OFTM113	OFTM113_OFTM113_100_16	K20528	16	K20528	type IV secretion system protein TrbC	TrbC/VIRB2 pilin [PF04956.15]	UniRef90_A0A2T5A040 Type IV secretion system protein VirB2 n=5 Tax=Nitrosomonas TaxID=914 RepID=A0A2T5A040_9PROT			K20528	type IV secretion system protein TrbC				K20528	K20528_P423_25370_AGY87933_trbC	47.059	1.15e-26	98.6	80	d__Bacteria;p__Pseudomonadota;c__Gammaproteobacteria;o__Burkholderiales;f__Nitrosomonadaceae;g__Nitrosomonas;s__Nitrosomonas sp021774265
OFTM113	OFTM113_OFTM113_100_17		17																		d__Bacteria;p__Pseudomonadota;c__Gammaproteobacteria;o__Burkholderiales;f__Nitrosomonadaceae;g__Nitrosomonas;s__Nitrosomonas sp021774265
OFTM113	OFTM113_OFTM113_100_2	K18320	2				UniRef90_A0A1G5SJ50 Transposase n=1 Tax=Nitrosomonas mobilis TaxID=51642 RepID=A0A1G5SJ50_9PROT					transposase for insertion sequence-like element is431mec	PF13610	IPR032874 IPR001584 IPR012337 IPR036397							d__Bacteria;p__Pseudomonadota;c__Gammaproteobacteria;o__Burkholderiales;f__Nitrosomonadaceae;g__Nitrosomonas;s__Nitrosomonas sp021774265
OFTM113	OFTM113_OFTM113_100_2	K18320	2				UniRef90_A0A1G5SJ50 Transposase n=1 Tax=Nitrosomonas mobilis TaxID=51642 RepID=A0A1G5SJ50_9PROT			K18320	transposase, IS6 family	is6 family transposase									d__Bacteria;p__Pseudomonadota;c__Gammaproteobacteria;o__Burkholderiales;f__Nitrosomonadaceae;g__Nitrosomonas;s__Nitrosomonas sp021774265
OFTM113	OFTM113_OFTM113_100_3		3				UniRef90_A0A522WUB7 Type I site-specific deoxyribonuclease n=1 Tax=Methylobacter sp. TaxID=2051955 RepID=A0A522WUB7_9GAMM					dead/deah box helicase family protein									d__Bacteria;p__Pseudomonadota;c__Gammaproteobacteria;o__Burkholderiales;f__Nitrosomonadaceae;g__Nitrosomonas;s__Nitrosomonas sp021774265
OFTM113	OFTM113_OFTM113_100_4	K06985	4	K06985	aspartyl protease family protein		UniRef90_A0A2P7NU21 Uncharacterized protein n=1 Tax=Nitrosomonas sp. APG5 TaxID=2116706 RepID=A0A2P7NU21_9PROT		MER0241940 - family A32 unassigned peptidases (Ralstonia sp. 5_7_47FAA) [A32.UPW]	K06985	aspartyl protease family protein	retroviral-like aspartic protease family protein									d__Bacteria;p__Pseudomonadota;c__Gammaproteobacteria;o__Burkholderiales;f__Nitrosomonadaceae;g__Nitrosomonas;s__Nitrosomonas sp021774265
OFTM113	OFTM113_OFTM113_100_5		5				UniRef90_A0A1I4VLH5 Uncharacterized protein n=1 Tax=Nitrosomonas communis TaxID=44574 RepID=A0A1I4VLH5_9PROT					hypothetical protein									d__Bacteria;p__Pseudomonadota;c__Gammaproteobacteria;o__Burkholderiales;f__Nitrosomonadaceae;g__Nitrosomonas;s__Nitrosomonas sp021774265
OFTM113	OFTM113_OFTM113_100_6		6				UniRef90_A0A5C7WFG2 Uncharacterized protein n=1 Tax=Nitrosomonas sp. TaxID=42353 RepID=A0A5C7WFG2_9PROT					hypothetical protein									d__Bacteria;p__Pseudomonadota;c__Gammaproteobacteria;o__Burkholderiales;f__Nitrosomonadaceae;g__Nitrosomonas;s__Nitrosomonas sp021774265
OFTM113	OFTM113_OFTM113_100_7	K07344	7	K07344	type IV secretion system protein TrbL	TrbL/VirB6 plasmid conjugal transfer protein [PF04610.16]	UniRef90_F0TD14 P-type conjugative transfer protein TrbL n=8 Tax=Nitrosomonas TaxID=914 RepID=F0TD14_9PROT			K07344	type IV secretion system protein TrbL										d__Bacteria;p__Pseudomonadota;c__Gammaproteobacteria;o__Burkholderiales;f__Nitrosomonadaceae;g__Nitrosomonas;s__Nitrosomonas sp021774265
OFTM113	OFTM113_OFTM113_100_8		8				UniRef90_UPI0013DE6F1E hypothetical protein n=1 Tax=Nitrosomonas sp. JL21 TaxID=153949 RepID=UPI0013DE6F1E														d__Bacteria;p__Pseudomonadota;c__Gammaproteobacteria;o__Burkholderiales;f__Nitrosomonadaceae;g__Nitrosomonas;s__Nitrosomonas sp021774265
OFTM113	OFTM113_OFTM113_100_9	K20266	9	K20266	type IV secretion system protein TrbJ		UniRef90_A0A2V3VS58 P-type conjugative transfer protein TrbJ n=1 Tax=Nitrosomonas sp. Nm84 TaxID=200124 RepID=A0A2V3VS58_9PROT			K20266	type IV secretion system protein TrbJ	p-type conjugative transfer protein trbj			K20266	K20266_ECOPMV1_p00044_CDH68184_trbJ	43.805	3.13e-55	180	87	d__Bacteria;p__Pseudomonadota;c__Gammaproteobacteria;o__Burkholderiales;f__Nitrosomonadaceae;g__Nitrosomonas;s__Nitrosomonas sp021774265
OFTM113	OFTM113_OFTM113_101_1		1			Tn3 transposase DDE domain [PF01526.19]; Domain of unknown function (DUF4158) [PF13700.8]	UniRef90_A0A355VV50 Tn3 family transposase n=1 Tax=Holosporales bacterium TaxID=2053559 RepID=A0A355VV50_9PROT					tn3 family transposase									d__Bacteria;p__Pseudomonadota;c__Gammaproteobacteria;o__Burkholderiales;f__Nitrosomonadaceae;g__Nitrosomonas;s__Nitrosomonas sp021774265
OFTM113	OFTM113_OFTM113_102_1	K03802	1	K03802	cyanophycin synthetase [EC:6.3.2.29 6.3.2.30]	Cyanophycin synthase-like N-terminal domain [PF18921.2]; Mur ligase middle domain [PF08245.14]; RimK-like ATP-grasp domain [PF08443.13]; Carbamoyl-phosphate synthase L chain, ATP binding domain [PF02786.19]; ATP-grasp domain [PF02655.16]; D-ala D-ala ligase C-terminus [PF07478.15]; Mur ligase family, glutamate ligase domain [PF02875.23]; ATP-grasp domain [PF13549.8]; ATP-grasp domain [PF08442.12]…	UniRef90_A0A523FNU5 Cyanophycin synthase (Fragment) n=1 Tax=Alphaproteobacteria bacterium TaxID=1913988 RepID=A0A523FNU5_9PROT			K03802	cyanophycin synthetase [EC:6.3.2.29 6.3.2.30]										d__Bacteria;p__Pseudomonadota;c__Gammaproteobacteria;o__Burkholderiales;f__Nitrosomonadaceae;g__Nitrosomonas;s__Nitrosomonas sp021774265
OFTM113	OFTM113_OFTM113_102_10	K00696	10	K00696	sucrose-phosphate synthase [EC:2.4.1.14]	Sucrose synthase [PF00862.21]; Sucrose-6F-phosphate phosphohydrolase [PF05116.15]; Glycosyl transferases group 1 [PF00534.22]; haloacid dehalogenase-like hydrolase [PF08282.14]; Glycosyl transferases group 1 [PF13692.8]	UniRef90_A0A1J5J4V4 Sucrose-phosphate synthase n=1 Tax=Zetaproteobacteria bacterium CG2_30_46_52 TaxID=1805429 RepID=A0A1J5J4V4_9PROT	GT4 sucrose synthase (EC 2.4.1.13); sucrose-phosphate synthase (EC 2.4.1.14); alpha-glucosyltransferase (EC 2.4.1.52); lipopolysaccharide N-acetylglucosaminyltransferase (EC 2.4.1.56); phosphatidylinositol alpha-mannosyltransferase (EC 2.4.1.57); GDP-Man: Man1GlcNAc2-PP-dolichol alpha-1,3-mannosyltransferase (EC 2.4.1.132); GDP-Man: Man3GlcNAc2-PP-dolichol/Man4GlcNAc2-PP-dolichol alpha-1,2-mannos…		K00696	sucrose-phosphate synthase [EC:2.4.1.14]										d__Bacteria;p__Pseudomonadota;c__Gammaproteobacteria;o__Burkholderiales;f__Nitrosomonadaceae;g__Nitrosomonas;s__Nitrosomonas sp021774265
OFTM113	OFTM113_OFTM113_102_11		11			Domain of Unknown Function (DUF748) [PF05359.13]	UniRef90_A0A1N6GQ84 Uncharacterized protein n=1 Tax=Nitrosomonas cryotolerans ATCC 49181 TaxID=1131553 RepID=A0A1N6GQ84_9PROT					duf748 domain-containing protein									d__Bacteria;p__Pseudomonadota;c__Gammaproteobacteria;o__Burkholderiales;f__Nitrosomonadaceae;g__Nitrosomonas;s__Nitrosomonas sp021774265
OFTM113	OFTM113_OFTM113_102_12	K09568	12			FKBP-type peptidyl-prolyl cis-trans isomerase [PF00254.30]	UniRef90_A0A1N6GQI1 Peptidyl-prolyl cis-trans isomerase n=2 Tax=Nitrosomonas cryotolerans TaxID=44575 RepID=A0A1N6GQI1_9PROT			K09568	FK506-binding protein 1 [EC:5.2.1.8]										d__Bacteria;p__Pseudomonadota;c__Gammaproteobacteria;o__Burkholderiales;f__Nitrosomonadaceae;g__Nitrosomonas;s__Nitrosomonas sp021774265
OFTM113	OFTM113_OFTM113_102_13	K09790	13	K09790	uncharacterized protein	Protein of unknown function (DUF454) [PF04304.15]	UniRef90_A0A1N6GQ89 Uncharacterized protein n=1 Tax=Nitrosomonas cryotolerans ATCC 49181 TaxID=1131553 RepID=A0A1N6GQ89_9PROT			K09790	uncharacterized protein										d__Bacteria;p__Pseudomonadota;c__Gammaproteobacteria;o__Burkholderiales;f__Nitrosomonadaceae;g__Nitrosomonas;s__Nitrosomonas sp021774265
OFTM113	OFTM113_OFTM113_102_13	K09790	13	K09790	uncharacterized protein	Protein of unknown function (DUF454) [PF04304.15]	UniRef90_A0A1N6GQ89 Uncharacterized protein n=1 Tax=Nitrosomonas cryotolerans ATCC 49181 TaxID=1131553 RepID=A0A1N6GQ89_9PROT			K09790	uncharacterized protein	yban family protein									d__Bacteria;p__Pseudomonadota;c__Gammaproteobacteria;o__Burkholderiales;f__Nitrosomonadaceae;g__Nitrosomonas;s__Nitrosomonas sp021774265
OFTM113	OFTM113_OFTM113_102_13	K09790	13	K09790	uncharacterized protein	Protein of unknown function (DUF454) [PF04304.15]	UniRef90_A0A1N6GQ89 Uncharacterized protein n=1 Tax=Nitrosomonas cryotolerans ATCC 49181 TaxID=1131553 RepID=A0A1N6GQ89_9PROT					inner membrane protein yban	PF04304	IPR007401							d__Bacteria;p__Pseudomonadota;c__Gammaproteobacteria;o__Burkholderiales;f__Nitrosomonadaceae;g__Nitrosomonas;s__Nitrosomonas sp021774265
OFTM113	OFTM113_OFTM113_102_14	K05559 K05566 K05565	14	K05559,K05566,K05566,K05566,K05566,K05566	multicomponent K+:H+ antiporter subunit A; multicomponent Na+:H+ antiporter subunit B; multicomponent Na+:H+ antiporter subunit B; multicomponent Na+:H+ antiporter subunit B; multicomponent Na+:H+ antiporter subunit B; multicomponent Na+:H+ antiporter subunit B	Proton-conducting membrane transporter [PF00361.22]; Domain related to MnhB subunit of Na+/H+ antiporter [PF04039.15]; Domain of unknown function (DUF4040) [PF13244.8]; NADH-Ubiquinone oxidoreductase (complex I), chain 5 N-terminus [PF00662.22]	UniRef90_A0A1N6GQ63 Multisubunit potassium/proton antiporter, PhaA subunit /multisubunit potassium/proton antiporter, PhaB subunit n=1 Tax=Nitrosomonas cryotolerans ATCC 49181 TaxID=1131553 RepID=A0A1N6GQ63_9PROT			K05565	multicomponent Na+:H+ antiporter subunit A				K05565	K05565_X907_1425_A0A3T0EA78_mnhA_mrpA	35.77	4.44e-84	289	98	d__Bacteria;p__Pseudomonadota;c__Gammaproteobacteria;o__Burkholderiales;f__Nitrosomonadaceae;g__Nitrosomonas;s__Nitrosomonas sp021774265
OFTM113	OFTM113_OFTM113_102_15	K05560 K05567	15	K05560	multicomponent K+:H+ antiporter subunit C	NADH-ubiquinone/plastoquinone oxidoreductase chain 4L [PF00420.26]	UniRef90_A0A0S3AMC1 Multisubunit potassium/proton antiporter PhaC subunit n=5 Tax=Nitrosomonas TaxID=914 RepID=A0A0S3AMC1_9PROT					ph adaptation potassium efflux system protein c	PF00420	IPR006673 IPR039428							d__Bacteria;p__Pseudomonadota;c__Gammaproteobacteria;o__Burkholderiales;f__Nitrosomonadaceae;g__Nitrosomonas;s__Nitrosomonas sp021774265
OFTM113	OFTM113_OFTM113_102_15	K05560 K05567	15	K05560	multicomponent K+:H+ antiporter subunit C	NADH-ubiquinone/plastoquinone oxidoreductase chain 4L [PF00420.26]	UniRef90_A0A0S3AMC1 Multisubunit potassium/proton antiporter PhaC subunit n=5 Tax=Nitrosomonas TaxID=914 RepID=A0A0S3AMC1_9PROT			K05560	multicomponent K+:H+ antiporter subunit C	na+/h+ antiporter subunit c									d__Bacteria;p__Pseudomonadota;c__Gammaproteobacteria;o__Burkholderiales;f__Nitrosomonadaceae;g__Nitrosomonas;s__Nitrosomonas sp021774265
OFTM113	OFTM113_OFTM113_102_16	K05561 K00343 K05568	16	K05561	multicomponent K+:H+ antiporter subunit D	Proton-conducting membrane transporter [PF00361.22]	UniRef90_A0A328ZZY0 Multisubunit potassium/proton antiporter PhaD subunit n=1 Tax=Nitrosomonas sp. Nm143 TaxID=200123 RepID=A0A328ZZY0_9PROT			K00343	NADH-quinone oxidoreductase subunit N [EC:7.1.1.2]				K05568	K05568_G3M70_11510_A0A7T0G0J7_mnhD_mrpD	31.325	4.18e-37	145	82	d__Bacteria;p__Pseudomonadota;c__Gammaproteobacteria;o__Burkholderiales;f__Nitrosomonadaceae;g__Nitrosomonas;s__Nitrosomonas sp021774265
OFTM113	OFTM113_OFTM113_102_17	K05562 K05569	17	K05562,K05569	multicomponent K+:H+ antiporter subunit E; multicomponent Na+:H+ antiporter subunit E	Na+/H+ ion antiporter subunit [PF01899.18]	UniRef90_A0A1I3XBK3 Multisubunit potassium/proton antiporter, PhaE subunit n=1 Tax=Nitrosomonas aestuarii TaxID=52441 RepID=A0A1I3XBK3_9PROT			K05562	multicomponent K+:H+ antiporter subunit E				K05569	K05569_Mmar10_0884_Q0ARB0_mnhE_mrpE	33.987	9.97e-11	59.3	90	d__Bacteria;p__Pseudomonadota;c__Gammaproteobacteria;o__Burkholderiales;f__Nitrosomonadaceae;g__Nitrosomonas;s__Nitrosomonas sp021774265
OFTM113	OFTM113_OFTM113_102_18	K05563 K05570	18	K05563,K05570	multicomponent K+:H+ antiporter subunit F; multicomponent Na+:H+ antiporter subunit F	Multiple resistance and pH regulation protein F (MrpF / PhaF) [PF04066.15]	UniRef90_F9ZDR0 Multiple resistance and pH regulation protein F n=5 Tax=Nitrosomonas TaxID=914 RepID=F9ZDR0_9PROT			K05563	multicomponent K+:H+ antiporter subunit F										d__Bacteria;p__Pseudomonadota;c__Gammaproteobacteria;o__Burkholderiales;f__Nitrosomonadaceae;g__Nitrosomonas;s__Nitrosomonas sp021774265
OFTM113	OFTM113_OFTM113_102_19	K05564 K05571	19	K05564,K05571	multicomponent K+:H+ antiporter subunit G; multicomponent Na+:H+ antiporter subunit G	Na+/H+ antiporter subunit [PF03334.16]	UniRef90_A0A329A9N5 Multisubunit potassium/proton antiporter PhaG subunit n=1 Tax=Nitrosomonas sp. Nm143 TaxID=200123 RepID=A0A329A9N5_9PROT			K05564	multicomponent K+:H+ antiporter subunit G	na+/h+ antiporter subunit g									d__Bacteria;p__Pseudomonadota;c__Gammaproteobacteria;o__Burkholderiales;f__Nitrosomonadaceae;g__Nitrosomonas;s__Nitrosomonas sp021774265
OFTM113	OFTM113_OFTM113_102_2	K13051	2				UniRef90_A6BYT5 Putative asparaginase n=2 Tax=Gimesia maris TaxID=122 RepID=A6BYT5_9PLAN		MER1096157 - family T2 unassigned peptidases (Gimesia maris) [T02.UPW]	K13051	L-asparaginase / beta-aspartyl-peptidase [EC:3.5.1.1 3.4.19.5]										d__Bacteria;p__Pseudomonadota;c__Gammaproteobacteria;o__Burkholderiales;f__Nitrosomonadaceae;g__Nitrosomonas;s__Nitrosomonas sp021774265
OFTM113	OFTM113_OFTM113_102_20		20				UniRef90_A0A1I3Z1V0 Uncharacterized protein n=2 Tax=Nitrosomonas TaxID=914 RepID=A0A1I3Z1V0_9PROT					hypothetical protein									d__Bacteria;p__Pseudomonadota;c__Gammaproteobacteria;o__Burkholderiales;f__Nitrosomonadaceae;g__Nitrosomonas;s__Nitrosomonas sp021774265
OFTM113	OFTM113_OFTM113_102_21	K19416	21	K19416	modulator of FtsH protease	Inhibitor of apoptosis-promoting Bax1 [PF01027.22]	UniRef90_A0A328ZTR8 Modulator of FtsH protease n=1 Tax=Nitrosomonas sp. Nm143 TaxID=200123 RepID=A0A328ZTR8_9PROT			K19416	modulator of FtsH protease	bax inhibitor-1/ycca family protein									d__Bacteria;p__Pseudomonadota;c__Gammaproteobacteria;o__Burkholderiales;f__Nitrosomonadaceae;g__Nitrosomonas;s__Nitrosomonas sp021774265
OFTM113	OFTM113_OFTM113_102_21	K19416	21	K19416	modulator of FtsH protease	Inhibitor of apoptosis-promoting Bax1 [PF01027.22]	UniRef90_A0A328ZTR8 Modulator of FtsH protease n=1 Tax=Nitrosomonas sp. Nm143 TaxID=200123 RepID=A0A328ZTR8_9PROT					uncharacterized membrane protein vc_1358	PF01027	IPR006214							d__Bacteria;p__Pseudomonadota;c__Gammaproteobacteria;o__Burkholderiales;f__Nitrosomonadaceae;g__Nitrosomonas;s__Nitrosomonas sp021774265
OFTM113	OFTM113_OFTM113_102_22		22			YaeQ protein [PF07152.14]	UniRef90_A0A2V3VW43 Uncharacterized protein YaeQ n=1 Tax=Nitrosomonas sp. Nm84 TaxID=200124 RepID=A0A2V3VW43_9PROT					yaeq family protein									d__Bacteria;p__Pseudomonadota;c__Gammaproteobacteria;o__Burkholderiales;f__Nitrosomonadaceae;g__Nitrosomonas;s__Nitrosomonas sp021774265
OFTM113	OFTM113_OFTM113_102_23		23			Mechanosensitive ion channel [PF00924.20]	UniRef90_A0A1N6GVF6 Mechanosensitive ion channel n=1 Tax=Nitrosomonas cryotolerans ATCC 49181 TaxID=1131553 RepID=A0A1N6GVF6_9PROT					mechanosensitive ion channel									d__Bacteria;p__Pseudomonadota;c__Gammaproteobacteria;o__Burkholderiales;f__Nitrosomonadaceae;g__Nitrosomonas;s__Nitrosomonas sp021774265
OFTM113	OFTM113_OFTM113_102_24		24																		d__Bacteria;p__Pseudomonadota;c__Gammaproteobacteria;o__Burkholderiales;f__Nitrosomonadaceae;g__Nitrosomonas;s__Nitrosomonas sp021774265
OFTM113	OFTM113_OFTM113_102_25	K02237	25	K02237	competence protein ComEA	Helix-hairpin-helix motif [PF12836.9]; Helix-hairpin-helix motif [PF14579.8]	UniRef90_A0A1W9H3W6 Competence protein ComE n=1 Tax=Proteobacteria bacterium SG_bin4 TaxID=1827381 RepID=A0A1W9H3W6_9PROT			K02237	competence protein ComEA	comea family dna-binding protein									d__Bacteria;p__Pseudomonadota;c__Gammaproteobacteria;o__Burkholderiales;f__Nitrosomonadaceae;g__Nitrosomonas;s__Nitrosomonas sp021774265
OFTM113	OFTM113_OFTM113_102_26	K12339 K12235 K01738	26	K12339	S-sulfo-L-cysteine synthase (O-acetyl-L-serine-dependent) [EC:2.5.1.144]	Pyridoxal-phosphate dependent enzyme [PF00291.27]	UniRef90_F8GG15 Cysteine synthase n=1 Tax=Nitrosomonas sp. (strain Is79A3) TaxID=261292 RepID=F8GG15_NITSI			K12235	serine racemase [EC:5.1.1.18]				K01738	K01738_NSPWAT_1883_CAI2718739_cysK	41.98	1.33e-66	213	94	d__Bacteria;p__Pseudomonadota;c__Gammaproteobacteria;o__Burkholderiales;f__Nitrosomonadaceae;g__Nitrosomonas;s__Nitrosomonas sp021774265
OFTM113	OFTM113_OFTM113_102_27		27				UniRef90_A0A328ZSL6 Uncharacterized protein n=2 Tax=Nitrosomonas sp. Nm143 TaxID=200123 RepID=A0A328ZSL6_9PROT					hypothetical protein									d__Bacteria;p__Pseudomonadota;c__Gammaproteobacteria;o__Burkholderiales;f__Nitrosomonadaceae;g__Nitrosomonas;s__Nitrosomonas sp021774265
OFTM113	OFTM113_OFTM113_102_28		28				UniRef90_A0A0C3RN30 Uncharacterized protein n=3 Tax=unclassified Nitrosospira TaxID=2609267 RepID=A0A0C3RN30_9PROT														d__Bacteria;p__Pseudomonadota;c__Gammaproteobacteria;o__Burkholderiales;f__Nitrosomonadaceae;g__Nitrosomonas;s__Nitrosomonas sp021774265
OFTM113	OFTM113_OFTM113_102_29	K09978	29	K09978	uncharacterized protein	Protein of unknown function (DUF1318) [PF07027.14]	UniRef90_A0A1N6GSV6 Uncharacterized protein n=1 Tax=Nitrosomonas cryotolerans ATCC 49181 TaxID=1131553 RepID=A0A1N6GSV6_9PROT			K09978	uncharacterized protein										d__Bacteria;p__Pseudomonadota;c__Gammaproteobacteria;o__Burkholderiales;f__Nitrosomonadaceae;g__Nitrosomonas;s__Nitrosomonas sp021774265
OFTM113	OFTM113_OFTM113_102_29	K09978	29	K09978	uncharacterized protein	Protein of unknown function (DUF1318) [PF07027.14]	UniRef90_A0A1N6GSV6 Uncharacterized protein n=1 Tax=Nitrosomonas cryotolerans ATCC 49181 TaxID=1131553 RepID=A0A1N6GSV6_9PROT			K09978	uncharacterized protein	ydbl family protein									d__Bacteria;p__Pseudomonadota;c__Gammaproteobacteria;o__Burkholderiales;f__Nitrosomonadaceae;g__Nitrosomonas;s__Nitrosomonas sp021774265
OFTM113	OFTM113_OFTM113_102_3	K13282	3	K13282	cyanophycinase [EC:3.4.15.6]		UniRef90_A6BYT6 Cyanophycinase n=3 Tax=Planctomycetaceae TaxID=126 RepID=A6BYT6_9PLAN		MER1056310 - family S51 unassigned peptidases (Gimesia maris) [S51.UPW]	K13282	cyanophycinase [EC:3.4.15.6]										d__Bacteria;p__Pseudomonadota;c__Gammaproteobacteria;o__Burkholderiales;f__Nitrosomonadaceae;g__Nitrosomonas;s__Nitrosomonas sp021774265
OFTM113	OFTM113_OFTM113_102_30	K02275	30	K02275	cytochrome c oxidase subunit II [EC:7.1.1.9]	Cytochrome C oxidase subunit II, periplasmic domain [PF00116.22]; Cytochrome C oxidase subunit II, transmembrane domain [PF02790.17]; Cytochrome C oxidase, cbb3-type, subunit III [PF13442.8]	UniRef90_A0A286C6P1 Cytochrome c oxidase subunit 2 n=13 Tax=Nitrosomonadaceae TaxID=206379 RepID=A0A286C6P1_9PROT			K02275	cytochrome c oxidase subunit II [EC:7.1.1.9]										d__Bacteria;p__Pseudomonadota;c__Gammaproteobacteria;o__Burkholderiales;f__Nitrosomonadaceae;g__Nitrosomonas;s__Nitrosomonas sp021774265
OFTM113	OFTM113_OFTM113_102_31	K02274	31	K02274	cytochrome c oxidase subunit I [EC:7.1.1.9]	Cytochrome C and Quinol oxidase polypeptide I [PF00115.22]	UniRef90_A0A2P7NZ07 Cytochrome c oxidase subunit 1 n=26 Tax=Proteobacteria TaxID=1224 RepID=A0A2P7NZ07_9PROT			K02274	cytochrome c oxidase subunit I [EC:7.1.1.9]				K02274	K02274_Q72B23_DESVH_DVU_1815_coxA	41.061	4.53e-132	397	94	d__Bacteria;p__Pseudomonadota;c__Gammaproteobacteria;o__Burkholderiales;f__Nitrosomonadaceae;g__Nitrosomonas;s__Nitrosomonas sp021774265
OFTM113	OFTM113_OFTM113_102_32	K02258	32	K02258	cytochrome c oxidase assembly protein subunit 11	Cytochrome c oxidase assembly protein CtaG/Cox11 [PF04442.16]	UniRef90_A0A1I4EMR5 Cytochrome c oxidase assembly protein CtaG n=3 Tax=Nitrosomonas TaxID=914 RepID=A0A1I4EMR5_9PROT					cytochrome c oxidase assembly protein ctag	PF04442	IPR023471 IPR007533							d__Bacteria;p__Pseudomonadota;c__Gammaproteobacteria;o__Burkholderiales;f__Nitrosomonadaceae;g__Nitrosomonas;s__Nitrosomonas sp021774265
OFTM113	OFTM113_OFTM113_102_32	K02258	32	K02258	cytochrome c oxidase assembly protein subunit 11	Cytochrome c oxidase assembly protein CtaG/Cox11 [PF04442.16]	UniRef90_A0A1I4EMR5 Cytochrome c oxidase assembly protein CtaG n=3 Tax=Nitrosomonas TaxID=914 RepID=A0A1I4EMR5_9PROT			K02258	cytochrome c oxidase assembly protein subunit 11	cytochrome c oxidase assembly protein									d__Bacteria;p__Pseudomonadota;c__Gammaproteobacteria;o__Burkholderiales;f__Nitrosomonadaceae;g__Nitrosomonas;s__Nitrosomonas sp021774265
OFTM113	OFTM113_OFTM113_102_33		33			Protein of unknown function (DUF2970) [PF11174.10]	UniRef90_A0A328ZPX4 Uncharacterized protein n=1 Tax=Nitrosomonas sp. Nm143 TaxID=200123 RepID=A0A328ZPX4_9PROT														d__Bacteria;p__Pseudomonadota;c__Gammaproteobacteria;o__Burkholderiales;f__Nitrosomonadaceae;g__Nitrosomonas;s__Nitrosomonas sp021774265
OFTM113	OFTM113_OFTM113_102_34	K02276	34	K02276	cytochrome c oxidase subunit III [EC:7.1.1.9]	Cytochrome c oxidase subunit III [PF00510.20]	UniRef90_A0A1I4NXF0 Cytochrome aa3 subunit 3 n=2 Tax=Nitrosomonas nitrosa TaxID=52442 RepID=A0A1I4NXF0_9PROT			K02276	cytochrome c oxidase subunit III [EC:7.1.1.9]										d__Bacteria;p__Pseudomonadota;c__Gammaproteobacteria;o__Burkholderiales;f__Nitrosomonadaceae;g__Nitrosomonas;s__Nitrosomonas sp021774265
OFTM113	OFTM113_OFTM113_102_35	K14998	35	K14998	surfeit locus 1 family protein	SURF1 family [PF02104.17]	UniRef90_A0A1I2AM31 SURF1-like protein n=1 Tax=Nitrosomonas sp. Nm166 TaxID=1881054 RepID=A0A1I2AM31_9PROT			K14998	surfeit locus 1 family protein	surf1 family protein									d__Bacteria;p__Pseudomonadota;c__Gammaproteobacteria;o__Burkholderiales;f__Nitrosomonadaceae;g__Nitrosomonas;s__Nitrosomonas sp021774265
OFTM113	OFTM113_OFTM113_102_36		36				UniRef90_A0A1N6GTF8 Cytochrome oxidase Cu insertion factor, SCO1/SenC/PrrC family n=1 Tax=Nitrosomonas cryotolerans ATCC 49181 TaxID=1131553 RepID=A0A1N6GTF8_9PROT					membrane protein									d__Bacteria;p__Pseudomonadota;c__Gammaproteobacteria;o__Burkholderiales;f__Nitrosomonadaceae;g__Nitrosomonas;s__Nitrosomonas sp021774265
OFTM113	OFTM113_OFTM113_102_37	K02257 K13565	37	K02257	heme o synthase [EC:2.5.1.141]	UbiA prenyltransferase family [PF01040.20]	UniRef90_A0A1N6GTQ6 Protoheme IX farnesyltransferase n=1 Tax=Nitrosomonas cryotolerans ATCC 49181 TaxID=1131553 RepID=A0A1N6GTQ6_9PROT			K13565	4-hydroxybenzoate geranyltransferase [EC:2.5.1.93]										d__Bacteria;p__Pseudomonadota;c__Gammaproteobacteria;o__Burkholderiales;f__Nitrosomonadaceae;g__Nitrosomonas;s__Nitrosomonas sp021774265
OFTM113	OFTM113_OFTM113_102_38	K07152	38	K07152	protein SCO1	SCO1/SenC [PF02630.16]; AhpC/TSA family [PF00578.23]; Redoxin [PF08534.12]	UniRef90_A0A6N9R991 SCO family protein n=1 Tax=Aromatoleum sp. TaxID=2307007 RepID=A0A6N9R991_9RHOO			K07152	protein SCO1										d__Bacteria;p__Pseudomonadota;c__Gammaproteobacteria;o__Burkholderiales;f__Nitrosomonadaceae;g__Nitrosomonas;s__Nitrosomonas sp021774265
OFTM113	OFTM113_OFTM113_102_39	K00104 K03777 K16653	39	K00104,K03777,K03777,K03777	glycolate oxidase [EC:1.1.3.15]; D-lactate dehydrogenase (quinone) [EC:1.1.5.12]; D-lactate dehydrogenase (quinone) [EC:1.1.5.12]; D-lactate dehydrogenase (quinone) [EC:1.1.5.12]	FAD linked oxidases, C-terminal domain [PF02913.21]; FAD binding domain [PF01565.25]	UniRef90_A0A328ZVJ2 D-lactate dehydrogenase n=1 Tax=Nitrosomonas sp. Nm143 TaxID=200123 RepID=A0A328ZVJ2_9PROT			K16653	decaprenylphospho-beta-D-ribofuranose 2-oxidase [EC:1.1.98.3]										d__Bacteria;p__Pseudomonadota;c__Gammaproteobacteria;o__Burkholderiales;f__Nitrosomonadaceae;g__Nitrosomonas;s__Nitrosomonas sp021774265
OFTM113	OFTM113_OFTM113_102_4		4																		d__Bacteria;p__Pseudomonadota;c__Gammaproteobacteria;o__Burkholderiales;f__Nitrosomonadaceae;g__Nitrosomonas;s__Nitrosomonas sp021774265
OFTM113	OFTM113_OFTM113_102_40	K04065	40	K04065,K04065	hyperosmotically inducible periplasmic protein; hyperosmotically inducible periplasmic protein	BON domain [PF04972.19]	UniRef90_A0A328ZKX3 Osmotically-inducible protein OsmY n=1 Tax=Nitrosomonas sp. Nm143 TaxID=200123 RepID=A0A328ZKX3_9PROT			K04065	hyperosmotically inducible periplasmic protein	bon domain-containing protein									d__Bacteria;p__Pseudomonadota;c__Gammaproteobacteria;o__Burkholderiales;f__Nitrosomonadaceae;g__Nitrosomonas;s__Nitrosomonas sp021774265
OFTM113	OFTM113_OFTM113_102_40	K04065	40	K04065,K04065	hyperosmotically inducible periplasmic protein; hyperosmotically inducible periplasmic protein	BON domain [PF04972.19]	UniRef90_A0A328ZKX3 Osmotically-inducible protein OsmY n=1 Tax=Nitrosomonas sp. Nm143 TaxID=200123 RepID=A0A328ZKX3_9PROT					uncharacterized protein hi_1658	PF04972	IPR007055 IPR014004							d__Bacteria;p__Pseudomonadota;c__Gammaproteobacteria;o__Burkholderiales;f__Nitrosomonadaceae;g__Nitrosomonas;s__Nitrosomonas sp021774265
OFTM113	OFTM113_OFTM113_102_41		41				UniRef90_A0A1G0CRP2 Two-component system response regulator n=1 Tax=Gallionellales bacterium GWA2_60_18 TaxID=1798247 RepID=A0A1G0CRP2_9PROT														d__Bacteria;p__Pseudomonadota;c__Gammaproteobacteria;o__Burkholderiales;f__Nitrosomonadaceae;g__Nitrosomonas;s__Nitrosomonas sp021774265
OFTM113	OFTM113_OFTM113_102_42	K02659	42	K02659	twitching motility protein PilI	CheW-like domain [PF01584.21]	UniRef90_A0A1N6GTY4 Twitching motility protein PilI n=2 Tax=Nitrosomonas cryotolerans TaxID=44575 RepID=A0A1N6GTY4_9PROT			K02659	twitching motility protein PilI	chemotaxis protein chew			K02659	K02659_NE1006_Q82VR0_pilI	47.239	1.22e-46	152	94	d__Bacteria;p__Pseudomonadota;c__Gammaproteobacteria;o__Burkholderiales;f__Nitrosomonadaceae;g__Nitrosomonas;s__Nitrosomonas sp021774265
OFTM113	OFTM113_OFTM113_102_43	K00930 K12659	43	K00930	acetylglutamate kinase [EC:2.7.2.8]	Amino acid kinase family [PF00696.30]	UniRef90_A0A1N6GU16 Acetylglutamate kinase n=2 Tax=Nitrosomonas TaxID=914 RepID=A0A1N6GU16_9PROT			K12659	N-acetyl-gamma-glutamyl-phosphate reductase / acetylglutamate kinase [EC:1.2.1.38 2.7.2.8]				K00930	K00930_NE1005_Q820N1_argB	85.764	1.23e-178	496	98	d__Bacteria;p__Pseudomonadota;c__Gammaproteobacteria;o__Burkholderiales;f__Nitrosomonadaceae;g__Nitrosomonas;s__Nitrosomonas sp021774265
OFTM113	OFTM113_OFTM113_102_44	K02533	44			SpoU rRNA Methylase family [PF00588.21]	UniRef90_A0A1N6GU34 tRNA (cytidine/uridine-2'-O-)-methyltransferase TrmJ n=1 Tax=Nitrosomonas cryotolerans ATCC 49181 TaxID=1131553 RepID=A0A1N6GU34_9PROT					trna cm32/um32/am32 methyltransferase	PF00588	IPR029028 IPR004384 IPR001537 IPR029026							d__Bacteria;p__Pseudomonadota;c__Gammaproteobacteria;o__Burkholderiales;f__Nitrosomonadaceae;g__Nitrosomonas;s__Nitrosomonas sp021774265
OFTM113	OFTM113_OFTM113_102_44	K02533	44			SpoU rRNA Methylase family [PF00588.21]	UniRef90_A0A1N6GU34 tRNA (cytidine/uridine-2'-O-)-methyltransferase TrmJ n=1 Tax=Nitrosomonas cryotolerans ATCC 49181 TaxID=1131553 RepID=A0A1N6GU34_9PROT			K02533	tRNA/rRNA methyltransferase [EC:2.1.1.-]	rna methyltransferase									d__Bacteria;p__Pseudomonadota;c__Gammaproteobacteria;o__Burkholderiales;f__Nitrosomonadaceae;g__Nitrosomonas;s__Nitrosomonas sp021774265
OFTM113	OFTM113_OFTM113_102_5		5																		d__Bacteria;p__Pseudomonadota;c__Gammaproteobacteria;o__Burkholderiales;f__Nitrosomonadaceae;g__Nitrosomonas;s__Nitrosomonas sp021774265
OFTM113	OFTM113_OFTM113_102_6	K00963	6	K00963	UTP--glucose-1-phosphate uridylyltransferase [EC:2.7.7.9]	Nucleotidyl transferase [PF00483.25]	UniRef90_A0A1J5IUS0 UTP--glucose-1-phosphate uridylyltransferase n=1 Tax=Zetaproteobacteria bacterium CG2_30_46_52 TaxID=1805429 RepID=A0A1J5IUS0_9PROT					uridine diphosphoglucose pyrophosphorylase	PF00483	IPR005771 IPR005835 IPR029044	K00963	K00963_D8PHK4_9BACT_galU	49.049	1.27e-86	263	84	d__Bacteria;p__Pseudomonadota;c__Gammaproteobacteria;o__Burkholderiales;f__Nitrosomonadaceae;g__Nitrosomonas;s__Nitrosomonas sp021774265
OFTM113	OFTM113_OFTM113_102_6	K00963	6	K00963	UTP--glucose-1-phosphate uridylyltransferase [EC:2.7.7.9]	Nucleotidyl transferase [PF00483.25]	UniRef90_A0A1J5IUS0 UTP--glucose-1-phosphate uridylyltransferase n=1 Tax=Zetaproteobacteria bacterium CG2_30_46_52 TaxID=1805429 RepID=A0A1J5IUS0_9PROT			K00963	UTP--glucose-1-phosphate uridylyltransferase [EC:2.7.7.9]	utp--glucose-1-phosphate uridylyltransferase galu			K00963	K00963_D8PHK4_9BACT_galU	49.049	1.27e-86	263	84	d__Bacteria;p__Pseudomonadota;c__Gammaproteobacteria;o__Burkholderiales;f__Nitrosomonadaceae;g__Nitrosomonas;s__Nitrosomonas sp021774265
OFTM113	OFTM113_OFTM113_102_7	K05341	7	K05341	amylosucrase [EC:2.4.1.4]	Alpha amylase, catalytic domain [PF00128.26]; Glycogen debranching enzyme, glucanotransferase domain [PF14701.8]	UniRef90_A0A1J5ITM6 Alpha-amylase n=1 Tax=Zetaproteobacteria bacterium CG2_30_46_52 TaxID=1805429 RepID=A0A1J5ITM6_9PROT	GH13 alpha-amylase (EC 3.2.1.1); pullulanase (EC 3.2.1.41); cyclomaltodextrin glucanotransferase (EC 2.4.1.19); cyclomaltodextrinase (EC 3.2.1.54); trehalose-6-phosphate hydrolase (EC 3.2.1.93); oligo-alpha-glucosidase (EC 3.2.1.10); maltogenic amylase (EC 3.2.1.133); neopullulanase (EC 3.2.1.135); alpha-glucosidase (EC 3.2.1.20); maltotetraose-forming alpha-amylase (EC 3.2.1.60); isoamylase (EC …		K05341	amylosucrase [EC:2.4.1.4]										d__Bacteria;p__Pseudomonadota;c__Gammaproteobacteria;o__Burkholderiales;f__Nitrosomonadaceae;g__Nitrosomonas;s__Nitrosomonas sp021774265
OFTM113	OFTM113_OFTM113_102_8	K00847	8			pfkB family carbohydrate kinase [PF00294.26]	UniRef90_A0A1J5ITB2 PfkB domain-containing protein n=1 Tax=Zetaproteobacteria bacterium CG2_30_46_52 TaxID=1805429 RepID=A0A1J5ITB2_9PROT					pfkb family carbohydrate kinase			K00847	K00847_NITGRv1_950073__putative_Fructokinase	35.621	1.82e-46	160	98	d__Bacteria;p__Pseudomonadota;c__Gammaproteobacteria;o__Burkholderiales;f__Nitrosomonadaceae;g__Nitrosomonas;s__Nitrosomonas sp021774265
OFTM113	OFTM113_OFTM113_102_9	K18654	9			Sucrose-6F-phosphate phosphohydrolase [PF05116.15]; haloacid dehalogenase-like hydrolase [PF08282.14]	UniRef90_A0A1J5J7E3 Haloacid dehalogenase n=1 Tax=Zetaproteobacteria bacterium CG2_30_46_52 TaxID=1805429 RepID=A0A1J5J7E3_9PROT			K18654	kanosamine-6-phosphate phosphatase [EC:3.1.3.92]										d__Bacteria;p__Pseudomonadota;c__Gammaproteobacteria;o__Burkholderiales;f__Nitrosomonadaceae;g__Nitrosomonas;s__Nitrosomonas sp021774265
OFTM113	OFTM113_OFTM113_103_1	K07075	1				UniRef90_UPI0003732B99 nucleotidyltransferase family protein n=1 Tax=Methylosarcina fibrata TaxID=105972 RepID=UPI0003732B99			K07075	uncharacterized protein	nucleotidyltransferase family protein									d__Bacteria;p__Pseudomonadota;c__Gammaproteobacteria;o__Burkholderiales;f__Nitrosomonadaceae;g__Nitrosomonas;s__Nitrosomonas sp021774265
OFTM113	OFTM113_OFTM113_103_10		10			Bacterial EndoU nuclease [PF14436.8]	UniRef90_A0A1W6SSG3 EndoU_bacteria domain-containing protein n=5 Tax=Nitrosomonadaceae TaxID=206379 RepID=A0A1W6SSG3_9PROT					endou domain-containing protein									d__Bacteria;p__Pseudomonadota;c__Gammaproteobacteria;o__Burkholderiales;f__Nitrosomonadaceae;g__Nitrosomonas;s__Nitrosomonas sp021774265
OFTM113	OFTM113_OFTM113_103_11		11			Uncharacterised protein family (UPF0231) [PF06062.13]	UniRef90_A0A1W6SSE6 Uncharacterized protein n=3 Tax=Nitrosospira TaxID=35798 RepID=A0A1W6SSE6_9PROT					hypothetical protein									d__Bacteria;p__Pseudomonadota;c__Gammaproteobacteria;o__Burkholderiales;f__Nitrosomonadaceae;g__Nitrosomonas;s__Nitrosomonas sp021774265
OFTM113	OFTM113_OFTM113_103_12	K07104	12			Glyoxalase-like domain [PF12681.9]	UniRef90_A0A2V3W372 Catechol 2,3-dioxygenase-like lactoylglutathione lyase family enzyme n=1 Tax=Nitrosomonas sp. Nm84 TaxID=200124 RepID=A0A2V3W372_9PROT					voc family protein									d__Bacteria;p__Pseudomonadota;c__Gammaproteobacteria;o__Burkholderiales;f__Nitrosomonadaceae;g__Nitrosomonas;s__Nitrosomonas sp021774265
OFTM113	OFTM113_OFTM113_103_13		13			Domain of unknown function (DUF3330) [PF11809.10]	UniRef90_A0A421A3K1 Uncharacterized protein DUF3330 n=2 Tax=Nitrosomonas TaxID=914 RepID=A0A421A3K1_9PROT					duf3330 domain-containing protein									d__Bacteria;p__Pseudomonadota;c__Gammaproteobacteria;o__Burkholderiales;f__Nitrosomonadaceae;g__Nitrosomonas;s__Nitrosomonas sp021774265
OFTM113	OFTM113_OFTM113_103_14		14				UniRef90_A0A421A3J1 Phosphoadenosine phosphosulfate reductase n=2 Tax=Nitrosomonas TaxID=914 RepID=A0A421A3J1_9PROT														d__Bacteria;p__Pseudomonadota;c__Gammaproteobacteria;o__Burkholderiales;f__Nitrosomonadaceae;g__Nitrosomonas;s__Nitrosomonas sp021774265
OFTM113	OFTM113_OFTM113_103_15		15				UniRef90_UPI00071F4415 group II intron reverse transcriptase/maturase n=2 Tax=Vibrio TaxID=662 RepID=UPI00071F4415					group ii intron reverse transcriptase/maturase									d__Bacteria;p__Pseudomonadota;c__Gammaproteobacteria;o__Burkholderiales;f__Nitrosomonadaceae;g__Nitrosomonas;s__Nitrosomonas sp021774265
OFTM113	OFTM113_OFTM113_103_16		16			zinc-finger binding domain of transposase IS66 [PF13005.9]; Transposase C of IS166 homeodomain [PF13007.9]	UniRef90_UPI000719EA40 uncharacterized protein y4qI-like n=1 Tax=Priapulus caudatus TaxID=37621 RepID=UPI000719EA40					is66 family transposase									d__Bacteria;p__Pseudomonadota;c__Gammaproteobacteria;o__Burkholderiales;f__Nitrosomonadaceae;g__Nitrosomonas;s__Nitrosomonas sp021774265
OFTM113	OFTM113_OFTM113_103_17	K07484	17	K07484	transposase	IS66 Orf2 like protein [PF05717.15]	UniRef90_A0A2V3W837 Transposase n=4 Tax=Nitrosomonas TaxID=914 RepID=A0A2V3W837_9PROT			K07484	transposase										d__Bacteria;p__Pseudomonadota;c__Gammaproteobacteria;o__Burkholderiales;f__Nitrosomonadaceae;g__Nitrosomonas;s__Nitrosomonas sp021774265
OFTM113	OFTM113_OFTM113_103_18		18																		d__Bacteria;p__Pseudomonadota;c__Gammaproteobacteria;o__Burkholderiales;f__Nitrosomonadaceae;g__Nitrosomonas;s__Nitrosomonas sp021774265
OFTM113	OFTM113_OFTM113_103_19	K07289 K07290	19	K07289,K07289	AsmA protein; AsmA protein	AsmA family [PF05170.16]; AsmA-like C-terminal region [PF13502.8]	UniRef90_A0A1S9D057 Uncharacterized protein n=1 Tax=Chromatiales bacterium USCg_Taylor TaxID=1934255 RepID=A0A1S9D057_9GAMM			K07290	AsmA family protein										d__Bacteria;p__Pseudomonadota;c__Gammaproteobacteria;o__Burkholderiales;f__Nitrosomonadaceae;g__Nitrosomonas;s__Nitrosomonas sp021774265
OFTM113	OFTM113_OFTM113_103_2	K01679	2	K01679	fumarate hydratase, class II [EC:4.2.1.2]	Lyase [PF00206.22]; Fumarase C C-terminus [PF10415.11]	UniRef90_A0A1I3XNN3 Fumarate hydratase class II n=5 Tax=Nitrosomonas TaxID=914 RepID=A0A1I3XNN3_9PROT			K01679	fumarate hydratase, class II [EC:4.2.1.2]				K01679	K01679_fumC_NITGR_v2_3246	59.957	0	591	100	d__Bacteria;p__Pseudomonadota;c__Gammaproteobacteria;o__Burkholderiales;f__Nitrosomonadaceae;g__Nitrosomonas;s__Nitrosomonas sp021774265
OFTM113	OFTM113_OFTM113_103_20		20																		d__Bacteria;p__Pseudomonadota;c__Gammaproteobacteria;o__Burkholderiales;f__Nitrosomonadaceae;g__Nitrosomonas;s__Nitrosomonas sp021774265
OFTM113	OFTM113_OFTM113_103_3	K00526	3	K00526	ribonucleoside-diphosphate reductase beta chain [EC:1.17.4.1]	Ribonucleotide reductase, small chain [PF00268.23]	UniRef90_A0A329A5R4 Ribonucleoside-diphosphate reductase subunit beta n=1 Tax=Nitrosomonas sp. Nm143 TaxID=200123 RepID=A0A329A5R4_9PROT			K00526	ribonucleoside-diphosphate reductase beta chain [EC:1.17.4.1]				K00526	K00526_NE2422_Q82SC2_nrdB_nrdF	80.311	0	658	100	d__Bacteria;p__Pseudomonadota;c__Gammaproteobacteria;o__Burkholderiales;f__Nitrosomonadaceae;g__Nitrosomonas;s__Nitrosomonas sp021774265
OFTM113	OFTM113_OFTM113_103_4	K00525 K19448	4	K00525	ribonucleoside-diphosphate reductase alpha chain [EC:1.17.4.1]	Ribonucleotide reductase, barrel domain [PF02867.17]; Ribonucleotide reductase, all-alpha domain [PF00317.23]; ATP cone domain [PF03477.18]	UniRef90_F8GLT5 Vitamin B12-dependent ribonucleotide reductase n=4 Tax=unclassified Nitrosomonas TaxID=2609265 RepID=F8GLT5_NITSI			K19448	Simplexvirus ribonucleoside-diphosphate reductase large subunit [EC:1.17.4.1]				K00525	K00525_NE2423_Q82SC1_nrdA_nrdE	74.764	0	1494	100	d__Bacteria;p__Pseudomonadota;c__Gammaproteobacteria;o__Burkholderiales;f__Nitrosomonadaceae;g__Nitrosomonas;s__Nitrosomonas sp021774265
OFTM113	OFTM113_OFTM113_103_5		5				UniRef90_A0A2N6CSZ8 Uncharacterized protein n=1 Tax=Sedimenticola selenatireducens TaxID=191960 RepID=A0A2N6CSZ8_9GAMM					hypothetical protein									d__Bacteria;p__Pseudomonadota;c__Gammaproteobacteria;o__Burkholderiales;f__Nitrosomonadaceae;g__Nitrosomonas;s__Nitrosomonas sp021774265
OFTM113	OFTM113_OFTM113_103_6	K16012 K16014 K06148 K11706	6	K16012,K16014	ATP-binding cassette, subfamily C, bacterial CydC; ATP-binding cassette, subfamily C, bacterial CydCD	ABC transporter [PF00005.29]; RecF/RecN/SMC N terminal domain [PF02463.21]	UniRef90_A0A328ZUJ9 ATP-binding cassette subfamily C protein CydCD n=1 Tax=Nitrosomonas sp. Nm143 TaxID=200123 RepID=A0A328ZUJ9_9PROT			K06148	ATP-binding cassette, subfamily C, bacterial				K11706	K11706_SPy_0454_Q7DAM8_mtsB	32.719	1.6e-17	84	93	d__Bacteria;p__Pseudomonadota;c__Gammaproteobacteria;o__Burkholderiales;f__Nitrosomonadaceae;g__Nitrosomonas;s__Nitrosomonas sp021774265
OFTM113	OFTM113_OFTM113_103_7		7				UniRef90_G4QG13 Uncharacterized protein n=1 Tax=Glaciecola nitratireducens (strain JCM 12485 / KCTC 12276 / FR1064) TaxID=1085623 RepID=G4QG13_GLANF														d__Bacteria;p__Pseudomonadota;c__Gammaproteobacteria;o__Burkholderiales;f__Nitrosomonadaceae;g__Nitrosomonas;s__Nitrosomonas sp021774265
OFTM113	OFTM113_OFTM113_103_8	K02342 K09951 K18969	8	K02342,K09951	DNA polymerase III subunit epsilon [EC:2.7.7.7]; CRISPR-associated protein Cas2	Exonuclease [PF00929.26]	UniRef90_A0A329ACG0 DNA polymerase III subunit epsilon n=1 Tax=Nitrosomonas sp. Nm143 TaxID=200123 RepID=A0A329ACG0_9PROT			K18969	Bacillus virus DNA polymerase III epsilon subunit										d__Bacteria;p__Pseudomonadota;c__Gammaproteobacteria;o__Burkholderiales;f__Nitrosomonadaceae;g__Nitrosomonas;s__Nitrosomonas sp021774265
OFTM113	OFTM113_OFTM113_103_9	K14441	9	K14441	ribosomal protein S12 methylthiotransferase [EC:2.8.4.4]	Uncharacterized protein family UPF0004 [PF00919.22]; TRAM domain [PF18693.3]; Radical SAM superfamily [PF04055.23]	UniRef90_F8GEW9 Ribosomal protein S12 methylthiotransferase RimO n=4 Tax=unclassified Nitrosomonas TaxID=2609265 RepID=F8GEW9_NITSI			K14441	ribosomal protein S12 methylthiotransferase [EC:2.8.4.4]										d__Bacteria;p__Pseudomonadota;c__Gammaproteobacteria;o__Burkholderiales;f__Nitrosomonadaceae;g__Nitrosomonas;s__Nitrosomonas sp021774265
OFTM113	OFTM113_OFTM113_104_1	K00626 K07508	1	K00626	acetyl-CoA C-acetyltransferase [EC:2.3.1.9]	Thiolase, C-terminal domain [PF02803.20]; Thiolase, N-terminal domain [PF00108.25]	UniRef90_F9ZEJ7 Acetyl-CoA acetyltransferase n=21 Tax=Proteobacteria TaxID=1224 RepID=F9ZEJ7_9PROT			K07508	acetyl-CoA acyltransferase 2 [EC:2.3.1.16]										d__Bacteria;p__Pseudomonadota;c__Gammaproteobacteria;o__Burkholderiales;f__Nitrosomonadaceae;g__Nitrosomonas;s__Nitrosomonas sp021774265
OFTM113	OFTM113_OFTM113_104_2		2																		d__Bacteria;p__Pseudomonadota;c__Gammaproteobacteria;o__Burkholderiales;f__Nitrosomonadaceae;g__Nitrosomonas;s__Nitrosomonas sp021774265
OFTM113	OFTM113_OFTM113_104_3	K03286 K04062 K21218	3	K03286,K04062	OmpA-OmpF porin, OOP family; osmotically inducible lipoprotein OsmB	OmpA family [PF00691.22]; YMGG-like Gly-zipper [PF13441.8]; Glycine zipper [PF13488.8]	UniRef90_A0A1N6IHZ2 Outer membrane protein OmpA n=1 Tax=Nitrosomonas cryotolerans ATCC 49181 TaxID=1131553 RepID=A0A1N6IHZ2_9PROT			K21218	sodium-type flagellar protein MotY										d__Bacteria;p__Pseudomonadota;c__Gammaproteobacteria;o__Burkholderiales;f__Nitrosomonadaceae;g__Nitrosomonas;s__Nitrosomonas sp021774265
OFTM113	OFTM113_OFTM113_104_4	K11927	4	K11927	ATP-dependent RNA helicase RhlE [EC:3.6.4.13]	DEAD/DEAH box helicase [PF00270.31]; Helicase conserved C-terminal domain [PF00271.33]	UniRef90_A0A2V3W4F7 ATP-dependent RNA helicase RhlE n=1 Tax=Nitrosomonas sp. Nm84 TaxID=200124 RepID=A0A2V3W4F7_9PROT			K11927	ATP-dependent RNA helicase RhlE [EC:3.6.4.13]										d__Bacteria;p__Pseudomonadota;c__Gammaproteobacteria;o__Burkholderiales;f__Nitrosomonadaceae;g__Nitrosomonas;s__Nitrosomonas sp021774265
OFTM113	OFTM113_OFTM113_104_5	K06204	5	K06204	DnaK suppressor protein	Prokaryotic dksA/traR C4-type zinc finger [PF01258.19]	UniRef90_A0A370DF23 Conjugal transfer protein TraR n=4 Tax=Bacteria TaxID=2 RepID=A0A370DF23_9GAMM					trar/dksa family transcriptional regulator									d__Bacteria;p__Pseudomonadota;c__Gammaproteobacteria;o__Burkholderiales;f__Nitrosomonadaceae;g__Nitrosomonas;s__Nitrosomonas sp021774265
OFTM113	OFTM113_OFTM113_104_6	K04083	6	K04083	molecular chaperone Hsp33	Hsp33 protein [PF01430.21]	UniRef90_A0A328ZRZ2 Molecular chaperone Hsp33 n=2 Tax=Nitrosomonas sp. Nm143 TaxID=200123 RepID=A0A328ZRZ2_9PROT			K04083	molecular chaperone Hsp33										d__Bacteria;p__Pseudomonadota;c__Gammaproteobacteria;o__Burkholderiales;f__Nitrosomonadaceae;g__Nitrosomonas;s__Nitrosomonas sp021774265
OFTM113	OFTM113_OFTM113_104_7	K04656	7				UniRef90_A0A3E1D0X2 HypF_C domain-containing protein n=2 Tax=unclassified Candidatus Nitrotoga TaxID=2647919 RepID=A0A3E1D0X2_9PROT					carbamoyltransferase hypf									d__Bacteria;p__Pseudomonadota;c__Gammaproteobacteria;o__Burkholderiales;f__Nitrosomonadaceae;g__Nitrosomonas;s__Nitrosomonas sp021774265
OFTM113	OFTM113_OFTM113_105_1		1				UniRef90_A0A3B0YND6 Uncharacterized protein n=1 Tax=hydrothermal vent metagenome TaxID=652676 RepID=A0A3B0YND6_9ZZZZ														d__Bacteria;p__Pseudomonadota;c__Gammaproteobacteria;o__Burkholderiales;f__Nitrosomonadaceae;g__Nitrosomonas;s__Nitrosomonas sp021774265
OFTM113	OFTM113_OFTM113_105_10	K00957	10	K00957	sulfate adenylyltransferase subunit 2 [EC:2.7.7.4]	Phosphoadenosine phosphosulfate reductase family [PF01507.21]	UniRef90_A0A1N6H339 ATP-sulfurylase small subunit n=1 Tax=Nitrosomonas cryotolerans ATCC 49181 TaxID=1131553 RepID=A0A1N6H339_9PROT			K00957	sulfate adenylyltransferase subunit 2 [EC:2.7.7.4]				K00957	K00957_P21156_CYSD_ECOLI_cysD	47.651	2.1e-87	266	98	d__Bacteria;p__Pseudomonadota;c__Gammaproteobacteria;o__Burkholderiales;f__Nitrosomonadaceae;g__Nitrosomonas;s__Nitrosomonas sp021774265
OFTM113	OFTM113_OFTM113_105_11	K00956	11	K00956	sulfate adenylyltransferase subunit 1 [EC:2.7.7.4]	Elongation factor Tu GTP binding domain [PF00009.29]	UniRef90_A0A1N6H389 Sulfate adenylyltransferase subunit 1 n=1 Tax=Nitrosomonas cryotolerans ATCC 49181 TaxID=1131553 RepID=A0A1N6H389_9PROT			K00956	sulfate adenylyltransferase subunit 1 [EC:2.7.7.4]				K00956	K00956_P23845_CYSN_ECOLI_cysN	51.923	1.68e-151	440	87	d__Bacteria;p__Pseudomonadota;c__Gammaproteobacteria;o__Burkholderiales;f__Nitrosomonadaceae;g__Nitrosomonas;s__Nitrosomonas sp021774265
OFTM113	OFTM113_OFTM113_105_12		12			Pyridine nucleotide-disulphide oxidoreductase [PF07992.16]; Dihydroprymidine dehydrogenase domain II, 4Fe-4S cluster [PF14691.8]	UniRef90_A0A329A789 NADPH-dependent glutamate synthase beta subunit-like oxidoreductase n=2 Tax=Nitrosomonas sp. Nm143 TaxID=200123 RepID=A0A329A789_9PROT					fad-dependent oxidoreductase									d__Bacteria;p__Pseudomonadota;c__Gammaproteobacteria;o__Burkholderiales;f__Nitrosomonadaceae;g__Nitrosomonas;s__Nitrosomonas sp021774265
OFTM113	OFTM113_OFTM113_105_13	K03723 K18959	13	K03723	transcription-repair coupling factor (superfamily II helicase) [EC:3.6.4.-]	UvrB interaction domain [PF17757.3]; TRCF domain [PF03461.17]; CarD-like/TRCF domain [PF02559.18]; DEAD/DEAH box helicase [PF00270.31]; Helicase conserved C-terminal domain [PF00271.33]; Bifunctional transglycosylase second domain [PF14814.8]	UniRef90_F8GFY8 Transcription-repair-coupling factor n=26 Tax=Proteobacteria TaxID=1224 RepID=F8GFY8_NITSI			K18959	ATP-dependent DNA helicase UvsW [EC:3.6.4.12]										d__Bacteria;p__Pseudomonadota;c__Gammaproteobacteria;o__Burkholderiales;f__Nitrosomonadaceae;g__Nitrosomonas;s__Nitrosomonas sp021774265
OFTM113	OFTM113_OFTM113_105_14	K00254	14	K00254	dihydroorotate dehydrogenase [EC:1.3.5.2]	Dihydroorotate dehydrogenase [PF01180.23]	UniRef90_A0A2V3W178 Dihydroorotate dehydrogenase (quinone) n=1 Tax=Nitrosomonas sp. Nm84 TaxID=200124 RepID=A0A2V3W178_9PROT			K00254	dihydroorotate dehydrogenase [EC:1.3.5.2]				K00254	K00254_NE2221_Q82ST3_pyrD	66.667	4.86e-165	466	98	d__Bacteria;p__Pseudomonadota;c__Gammaproteobacteria;o__Burkholderiales;f__Nitrosomonadaceae;g__Nitrosomonas;s__Nitrosomonas sp021774265
OFTM113	OFTM113_OFTM113_105_15	K03616	15	K03616	Na+-translocating ferredoxin:NAD+ oxidoreductase subunit B [EC:7.2.1.2]	4Fe-4S dicluster domain [PF14697.8]; Putative Fe-S cluster [PF04060.15]; 4Fe-4S dicluster domain [PF13237.8]; 4Fe-4S dicluster domain [PF12838.9]; 4Fe-4S dicluster domain [PF13187.8]; 4Fe-4S dicluster domain [PF13247.8]	UniRef90_A0A1N6H4J1 Rnf electron transport complex subunit B n=1 Tax=Nitrosomonas cryotolerans ATCC 49181 TaxID=1131553 RepID=A0A1N6H4J1_9PROT			K03616	Na+-translocating ferredoxin:NAD+ oxidoreductase subunit B [EC:7.2.1.2]	electron transport complex subunit rsxb									d__Bacteria;p__Pseudomonadota;c__Gammaproteobacteria;o__Burkholderiales;f__Nitrosomonadaceae;g__Nitrosomonas;s__Nitrosomonas sp021774265
OFTM113	OFTM113_OFTM113_105_16	K10773	16	K10773	endonuclease III [EC:4.2.99.18]	HhH-GPD superfamily base excision DNA repair protein [PF00730.27]; Helix-hairpin-helix motif [PF00633.25]	UniRef90_F8GD04 Endonuclease III n=11 Tax=Proteobacteria TaxID=1224 RepID=F8GD04_NITSI			K10773	endonuclease III [EC:4.2.99.18]										d__Bacteria;p__Pseudomonadota;c__Gammaproteobacteria;o__Burkholderiales;f__Nitrosomonadaceae;g__Nitrosomonas;s__Nitrosomonas sp021774265
OFTM113	OFTM113_OFTM113_105_17		17			Domain of unknown function (DUF1841) [PF08897.13]	UniRef90_A0A1N6H481 Uncharacterized protein n=1 Tax=Nitrosomonas cryotolerans ATCC 49181 TaxID=1131553 RepID=A0A1N6H481_9PROT					duf1841 family protein									d__Bacteria;p__Pseudomonadota;c__Gammaproteobacteria;o__Burkholderiales;f__Nitrosomonadaceae;g__Nitrosomonas;s__Nitrosomonas sp021774265
OFTM113	OFTM113_OFTM113_105_18		18																		d__Bacteria;p__Pseudomonadota;c__Gammaproteobacteria;o__Burkholderiales;f__Nitrosomonadaceae;g__Nitrosomonas;s__Nitrosomonas sp021774265
OFTM113	OFTM113_OFTM113_105_19		19				UniRef90_A0A2E6USL9 Uncharacterized protein n=1 Tax=Nitrosomonadaceae bacterium TaxID=2026767 RepID=A0A2E6USL9_9PROT					hypothetical protein									d__Bacteria;p__Pseudomonadota;c__Gammaproteobacteria;o__Burkholderiales;f__Nitrosomonadaceae;g__Nitrosomonas;s__Nitrosomonas sp021774265
OFTM113	OFTM113_OFTM113_105_2		2			Protein of unknown function (DUF3293) [PF11697.10]	UniRef90_A0A328ZZ32 Uncharacterized protein DUF3293 n=1 Tax=Nitrosomonas sp. Nm143 TaxID=200123 RepID=A0A328ZZ32_9PROT					duf3293 domain-containing protein									d__Bacteria;p__Pseudomonadota;c__Gammaproteobacteria;o__Burkholderiales;f__Nitrosomonadaceae;g__Nitrosomonas;s__Nitrosomonas sp021774265
OFTM113	OFTM113_OFTM113_105_20		20				UniRef90_A0A1I0C726 Uncharacterized protein n=1 Tax=Nitrosomonas marina TaxID=917 RepID=A0A1I0C726_9PROT					hypothetical protein									d__Bacteria;p__Pseudomonadota;c__Gammaproteobacteria;o__Burkholderiales;f__Nitrosomonadaceae;g__Nitrosomonas;s__Nitrosomonas sp021774265
OFTM113	OFTM113_OFTM113_105_3		3			Cytochrome C oxidase, cbb3-type, subunit III [PF13442.8]	UniRef90_F8GCW4 Cytochrome c domain-containing protein n=1 Tax=Nitrosomonas sp. (strain Is79A3) TaxID=261292 RepID=F8GCW4_NITSI					cytochrome c									d__Bacteria;p__Pseudomonadota;c__Gammaproteobacteria;o__Burkholderiales;f__Nitrosomonadaceae;g__Nitrosomonas;s__Nitrosomonas sp021774265
OFTM113	OFTM113_OFTM113_105_4	K13634 K16516	4	K13634	LysR family transcriptional regulator, cys regulon transcriptional activator	LysR substrate binding domain [PF03466.22]; Bacterial regulatory helix-turn-helix protein, lysR family [PF00126.29]	UniRef90_A0A328ZYC6 LysR family cys regulon transcriptional activator n=1 Tax=Nitrosomonas sp. Nm143 TaxID=200123 RepID=A0A328ZYC6_9PROT			K16516	LysR family transcriptional regulator, regulator for genes of the gallate degradation pathway										d__Bacteria;p__Pseudomonadota;c__Gammaproteobacteria;o__Burkholderiales;f__Nitrosomonadaceae;g__Nitrosomonas;s__Nitrosomonas sp021774265
OFTM113	OFTM113_OFTM113_105_5	K07090	5	K07090	uncharacterized protein	Sulfite exporter TauE/SafE [PF01925.21]	UniRef90_A0A328ZZ24 Probable membrane transporter protein n=1 Tax=Nitrosomonas sp. Nm143 TaxID=200123 RepID=A0A328ZZ24_9PROT			K07090	uncharacterized protein	sulfite exporter taue/safe family protein									d__Bacteria;p__Pseudomonadota;c__Gammaproteobacteria;o__Burkholderiales;f__Nitrosomonadaceae;g__Nitrosomonas;s__Nitrosomonas sp021774265
OFTM113	OFTM113_OFTM113_105_5	K07090	5	K07090	uncharacterized protein	Sulfite exporter TauE/SafE [PF01925.21]	UniRef90_A0A328ZZ24 Probable membrane transporter protein n=1 Tax=Nitrosomonas sp. Nm143 TaxID=200123 RepID=A0A328ZZ24_9PROT					probable membrane transporter protein yjna	PF01925	IPR002781							d__Bacteria;p__Pseudomonadota;c__Gammaproteobacteria;o__Burkholderiales;f__Nitrosomonadaceae;g__Nitrosomonas;s__Nitrosomonas sp021774265
OFTM113	OFTM113_OFTM113_105_6		6				UniRef90_A0A7Y4YP43 Uncharacterized protein n=2 Tax=Sideroxydans sp. TaxID=2067989 RepID=A0A7Y4YP43_9PROT					hypothetical protein									d__Bacteria;p__Pseudomonadota;c__Gammaproteobacteria;o__Burkholderiales;f__Nitrosomonadaceae;g__Nitrosomonas;s__Nitrosomonas sp021774265
OFTM113	OFTM113_OFTM113_105_7	K00381	7	K00381	sulfite reductase (NADPH) hemoprotein beta-component [EC:1.8.1.2]	Nitrite and sulphite reductase 4Fe-4S domain [PF01077.24]; Nitrite/Sulfite reductase ferredoxin-like half domain [PF03460.19]	UniRef90_A0A329A0S4 Sulfite reductase (NADPH) hemoprotein beta-component n=2 Tax=Nitrosomonas sp. Nm143 TaxID=200123 RepID=A0A329A0S4_9PROT			K00381	sulfite reductase (NADPH) hemoprotein beta-component [EC:1.8.1.2]										d__Bacteria;p__Pseudomonadota;c__Gammaproteobacteria;o__Burkholderiales;f__Nitrosomonadaceae;g__Nitrosomonas;s__Nitrosomonas sp021774265
OFTM113	OFTM113_OFTM113_105_8		8			Bacterial protein of unknown function (DUF934) [PF06073.14]	UniRef90_A0A328ZXI5 Uncharacterized protein (DUF934 family) n=1 Tax=Nitrosomonas sp. Nm143 TaxID=200123 RepID=A0A328ZXI5_9PROT					duf934 domain-containing protein									d__Bacteria;p__Pseudomonadota;c__Gammaproteobacteria;o__Burkholderiales;f__Nitrosomonadaceae;g__Nitrosomonas;s__Nitrosomonas sp021774265
OFTM113	OFTM113_OFTM113_105_9	K00390 K00366	9	K00390	phosphoadenosine phosphosulfate reductase [EC:1.8.4.8 1.8.4.10]	Phosphoadenosine phosphosulfate reductase family [PF01507.21]	UniRef90_A0A1H8JK37 Phosphoadenylyl-sulfate reductase n=7 Tax=Proteobacteria TaxID=1224 RepID=A0A1H8JK37_9PROT					thioredoxin-dependent 5'-adenylylsulfate reductase	PF01507	IPR011798 IPR004511 IPR002500 IPR014729	K00366	K00366_0A1J0LIU1_9FLAO_nirA	47	6.73e-67	208	86	d__Bacteria;p__Pseudomonadota;c__Gammaproteobacteria;o__Burkholderiales;f__Nitrosomonadaceae;g__Nitrosomonas;s__Nitrosomonas sp021774265
OFTM113	OFTM113_OFTM113_105_9	K00390 K00366	9	K00390	phosphoadenosine phosphosulfate reductase [EC:1.8.4.8 1.8.4.10]	Phosphoadenosine phosphosulfate reductase family [PF01507.21]	UniRef90_A0A1H8JK37 Phosphoadenylyl-sulfate reductase n=7 Tax=Proteobacteria TaxID=1224 RepID=A0A1H8JK37_9PROT			K00390	phosphoadenosine phosphosulfate reductase [EC:1.8.4.8 1.8.4.10]	phosphoadenylyl-sulfate reductase			K00366	K00366_0A1J0LIU1_9FLAO_nirA	47	6.73e-67	208	86	d__Bacteria;p__Pseudomonadota;c__Gammaproteobacteria;o__Burkholderiales;f__Nitrosomonadaceae;g__Nitrosomonas;s__Nitrosomonas sp021774265
OFTM113	OFTM113_OFTM113_106_1	K16088	1			TonB dependent receptor [PF00593.26]	UniRef90_A0A1I3Z5B3 Iron complex outermembrane recepter protein n=2 Tax=Nitrosomonas aestuarii TaxID=52441 RepID=A0A1I3Z5B3_9PROT			K16088	outer-membrane receptor for ferric coprogen and ferric-rhodotorulic acid										d__Bacteria;p__Pseudomonadota;c__Gammaproteobacteria;o__Burkholderiales;f__Nitrosomonadaceae;g__Nitrosomonas;s__Nitrosomonas sp021774265
OFTM113	OFTM113_OFTM113_106_10		10				UniRef90_A0A1H9LDI6 Polyketide cyclase / dehydrase and lipid transport n=1 Tax=Nitrosomonas sp. Nm51 TaxID=133720 RepID=A0A1H9LDI6_9PROT					srpbcc family protein									d__Bacteria;p__Pseudomonadota;c__Gammaproteobacteria;o__Burkholderiales;f__Nitrosomonadaceae;g__Nitrosomonas;s__Nitrosomonas sp021774265
OFTM113	OFTM113_OFTM113_106_11	K15959	11			O-methyltransferase domain [PF00891.20]; Dimerisation domain [PF16864.7]	UniRef90_D5C2Y3 O-methyltransferase family 2 n=1 Tax=Nitrosococcus halophilus (strain Nc4) TaxID=472759 RepID=D5C2Y3_NITHN			K15959	O-methyltransferase [EC:2.1.1.-]										d__Bacteria;p__Pseudomonadota;c__Gammaproteobacteria;o__Burkholderiales;f__Nitrosomonadaceae;g__Nitrosomonas;s__Nitrosomonas sp021774265
OFTM113	OFTM113_OFTM113_106_12	K23359	12	K23359	biuret amidohydrolase [EC:3.5.1.84]	Isochorismatase family [PF00857.22]	UniRef90_A0A4R7B9Y4 Nicotinamidase-related amidase n=1 Tax=Cellvibrio sp. YR554 TaxID=2135765 RepID=A0A4R7B9Y4_9GAMM			K23359	biuret amidohydrolase [EC:3.5.1.84]	cysteine hydrolase									d__Bacteria;p__Pseudomonadota;c__Gammaproteobacteria;o__Burkholderiales;f__Nitrosomonadaceae;g__Nitrosomonas;s__Nitrosomonas sp021774265
OFTM113	OFTM113_OFTM113_106_13	K01012	13	K01012	biotin synthase [EC:2.8.1.6]	Biotin and Thiamin Synthesis associated domain [PF06968.15]; Radical SAM superfamily [PF04055.23]	UniRef90_A0A1I4A8V1 Biotin synthase n=2 Tax=Nitrosomonas aestuarii TaxID=52441 RepID=A0A1I4A8V1_9PROT			K01012	biotin synthase [EC:2.8.1.6]				K01012	K01012_NE2300_Q82SL7_bioB	79.233	0	527	92	d__Bacteria;p__Pseudomonadota;c__Gammaproteobacteria;o__Burkholderiales;f__Nitrosomonadaceae;g__Nitrosomonas;s__Nitrosomonas sp021774265
OFTM113	OFTM113_OFTM113_106_14	K01457	14	K01457	allophanate hydrolase [EC:3.5.1.54]	Amidase [PF01425.23]	UniRef90_A0A1H9LCX2 Allophanate hydrolase n=1 Tax=Nitrosomonas sp. Nm51 TaxID=133720 RepID=A0A1H9LCX2_9PROT			K01457	allophanate hydrolase [EC:3.5.1.54]										d__Bacteria;p__Pseudomonadota;c__Gammaproteobacteria;o__Burkholderiales;f__Nitrosomonadaceae;g__Nitrosomonas;s__Nitrosomonas sp021774265
OFTM113	OFTM113_OFTM113_106_15	K01941 K01968 K01959	15	K01941	urea carboxylase [EC:6.3.4.6]	Carboxyltransferase domain, subdomain A and B [PF02626.17]; Carbamoyl-phosphate synthase L chain, ATP binding domain [PF02786.19]; Biotin carboxylase, N-terminal domain [PF00289.24]; Biotin carboxylase C-terminal domain [PF02785.21]; Carboxyltransferase domain, subdomain C and D [PF02682.18]; Biotin-requiring enzyme [PF00364.24]; D-ala D-ala ligase C-terminus [PF07478.15]; ATP-grasp domain [PF026…	UniRef90_A0A1H9LCZ2 Urea carboxylase n=2 Tax=unclassified Nitrosomonas TaxID=2609265 RepID=A0A1H9LCZ2_9PROT			K01968	3-methylcrotonyl-CoA carboxylase alpha subunit [EC:6.4.1.4]				K01959	K01959_THEYE_A1738_B5YH39_pycA	43.084	5.24e-119	378	93	d__Bacteria;p__Pseudomonadota;c__Gammaproteobacteria;o__Burkholderiales;f__Nitrosomonadaceae;g__Nitrosomonas;s__Nitrosomonas sp021774265
OFTM113	OFTM113_OFTM113_106_16	K09967	16	K09967	uncharacterized protein	Domain of unknown function (DUF1989) [PF09347.12]	UniRef90_A0A1G5SIC2 DUF1989 domain-containing protein n=1 Tax=Nitrosomonas mobilis TaxID=51642 RepID=A0A1G5SIC2_9PROT			K09967	uncharacterized protein										d__Bacteria;p__Pseudomonadota;c__Gammaproteobacteria;o__Burkholderiales;f__Nitrosomonadaceae;g__Nitrosomonas;s__Nitrosomonas sp021774265
OFTM113	OFTM113_OFTM113_106_16	K09967	16	K09967	uncharacterized protein	Domain of unknown function (DUF1989) [PF09347.12]	UniRef90_A0A1G5SIC2 DUF1989 domain-containing protein n=1 Tax=Nitrosomonas mobilis TaxID=51642 RepID=A0A1G5SIC2_9PROT			K09967	uncharacterized protein	urea carboxylase-associated family protein									d__Bacteria;p__Pseudomonadota;c__Gammaproteobacteria;o__Burkholderiales;f__Nitrosomonadaceae;g__Nitrosomonas;s__Nitrosomonas sp021774265
OFTM113	OFTM113_OFTM113_106_17	K09967	17	K09967	uncharacterized protein	Domain of unknown function (DUF1989) [PF09347.12]	UniRef90_A0A1I4AA49 DUF1989 domain-containing protein n=2 Tax=Nitrosomonas aestuarii TaxID=52441 RepID=A0A1I4AA49_9PROT			K09967	uncharacterized protein										d__Bacteria;p__Pseudomonadota;c__Gammaproteobacteria;o__Burkholderiales;f__Nitrosomonadaceae;g__Nitrosomonas;s__Nitrosomonas sp021774265
OFTM113	OFTM113_OFTM113_106_17	K09967	17	K09967	uncharacterized protein	Domain of unknown function (DUF1989) [PF09347.12]	UniRef90_A0A1I4AA49 DUF1989 domain-containing protein n=2 Tax=Nitrosomonas aestuarii TaxID=52441 RepID=A0A1I4AA49_9PROT			K09967	uncharacterized protein	urea carboxylase-associated family protein									d__Bacteria;p__Pseudomonadota;c__Gammaproteobacteria;o__Burkholderiales;f__Nitrosomonadaceae;g__Nitrosomonas;s__Nitrosomonas sp021774265
OFTM113	OFTM113_OFTM113_106_18	K03294	18			Amino acid permease [PF13520.8]; Amino acid permease [PF00324.23]	UniRef90_A0A1G5SI97 Amino acid permease-associated region n=1 Tax=Nitrosomonas mobilis TaxID=51642 RepID=A0A1G5SI97_9PROT			K03294	basic amino acid/polyamine antiporter, APA family										d__Bacteria;p__Pseudomonadota;c__Gammaproteobacteria;o__Burkholderiales;f__Nitrosomonadaceae;g__Nitrosomonas;s__Nitrosomonas sp021774265
OFTM113	OFTM113_OFTM113_106_2		2			YfiR/HmsC-like [PF13689.8]	UniRef90_F8GKR5 Uncharacterized protein n=2 Tax=Nitrosomonas sp. (strain Is79A3) TaxID=261292 RepID=F8GKR5_NITSI					yfir family protein									d__Bacteria;p__Pseudomonadota;c__Gammaproteobacteria;o__Burkholderiales;f__Nitrosomonadaceae;g__Nitrosomonas;s__Nitrosomonas sp021774265
OFTM113	OFTM113_OFTM113_106_3		3																		d__Bacteria;p__Pseudomonadota;c__Gammaproteobacteria;o__Burkholderiales;f__Nitrosomonadaceae;g__Nitrosomonas;s__Nitrosomonas sp021774265
OFTM113	OFTM113_OFTM113_106_4	K03500	4	K03500	16S rRNA (cytosine967-C5)-methyltransferase [EC:2.1.1.176]	16S rRNA methyltransferase RsmB/F [PF01189.19]; N-terminal domain of 16S rRNA methyltransferase RsmF [PF17125.7]	UniRef90_A0A2V3W8P6 16S rRNA (Cytosine967-C5)-methyltransferase n=1 Tax=Nitrosomonas sp. Nm84 TaxID=200124 RepID=A0A2V3W8P6_9PROT			K03500	16S rRNA (cytosine967-C5)-methyltransferase [EC:2.1.1.176]										d__Bacteria;p__Pseudomonadota;c__Gammaproteobacteria;o__Burkholderiales;f__Nitrosomonadaceae;g__Nitrosomonas;s__Nitrosomonas sp021774265
OFTM113	OFTM113_OFTM113_106_5		5			Protein of unknown function (DUF3108) [PF11306.10]	UniRef90_A0A329A0V0 Uncharacterized protein DUF3108 n=1 Tax=Nitrosomonas sp. Nm143 TaxID=200123 RepID=A0A329A0V0_9PROT					duf3108 domain-containing protein									d__Bacteria;p__Pseudomonadota;c__Gammaproteobacteria;o__Burkholderiales;f__Nitrosomonadaceae;g__Nitrosomonas;s__Nitrosomonas sp021774265
OFTM113	OFTM113_OFTM113_106_6	K11175 K11787	6	K11175	phosphoribosylglycinamide formyltransferase 1 [EC:2.1.2.2]	Formyl transferase [PF00551.21]	UniRef90_A0A329ABJ2 Phosphoribosylglycinamide formyltransferase n=1 Tax=Nitrosomonas sp. Nm143 TaxID=200123 RepID=A0A329ABJ2_9PROT			K11787	phosphoribosylamine--glycine ligase / phosphoribosylglycinamide formyltransferase / phosphoribosylformylglycinamidine cyclo-ligase [EC:6.3.4.13 2.1.2.2 6.3.3.1]				K11175	K11175_NE0087_Q82Y03_purN	67.143	4.62e-103	298	99	d__Bacteria;p__Pseudomonadota;c__Gammaproteobacteria;o__Burkholderiales;f__Nitrosomonadaceae;g__Nitrosomonas;s__Nitrosomonas sp021774265
OFTM113	OFTM113_OFTM113_106_7	K01933	7	K01933	phosphoribosylformylglycinamidine cyclo-ligase [EC:6.3.3.1]	AIR synthase related protein, N-terminal domain [PF00586.26]; AIR synthase related protein, C-terminal domain [PF02769.24]	UniRef90_F8GII4 Phosphoribosylformylglycinamidine cyclo-ligase n=1 Tax=Nitrosomonas sp. (strain Is79A3) TaxID=261292 RepID=F8GII4_NITSI			K01933	phosphoribosylformylglycinamidine cyclo-ligase [EC:6.3.3.1]				K01933	K01933_NE0088_Q82Y02_purM	65.242	3.85e-171	483	99	d__Bacteria;p__Pseudomonadota;c__Gammaproteobacteria;o__Burkholderiales;f__Nitrosomonadaceae;g__Nitrosomonas;s__Nitrosomonas sp021774265
OFTM113	OFTM113_OFTM113_106_8		8			Divergent 4Fe-4S mono-cluster [PF06902.13]; 4Fe-4S single cluster domain of Ferredoxin I [PF13370.8]	UniRef90_A0A2P7NR79 Fer4_19 domain-containing protein n=1 Tax=Nitrosomonas sp. APG5 TaxID=2116706 RepID=A0A2P7NR79_9PROT					(4fe-4s)-binding protein									d__Bacteria;p__Pseudomonadota;c__Gammaproteobacteria;o__Burkholderiales;f__Nitrosomonadaceae;g__Nitrosomonas;s__Nitrosomonas sp021774265
OFTM113	OFTM113_OFTM113_106_9		9			Glutathione-dependent formaldehyde-activating enzyme [PF04828.16]; Family of unknown function (DUF6151) [PF19648.1]	UniRef90_A0A158JH42 Glutathione-dependent formaldehyde-activating protein n=2 Tax=Caballeronia TaxID=1827195 RepID=A0A158JH42_9BURK					gfa family protein									d__Bacteria;p__Pseudomonadota;c__Gammaproteobacteria;o__Burkholderiales;f__Nitrosomonadaceae;g__Nitrosomonas;s__Nitrosomonas sp021774265
OFTM113	OFTM113_OFTM113_107_1		1			FG-GAP repeat [PF01839.25]; FG-GAP-like repeat [PF13517.8]	UniRef90_A0A1Z4SFD4 Putative outer membrane adhesin n=1 Tax=Nostoc sp. NIES-4103 TaxID=2005458 RepID=A0A1Z4SFD4_9NOSO					fg-gap-like repeat-containing protein									d__Bacteria;p__Pseudomonadota;c__Gammaproteobacteria;o__Burkholderiales;f__Nitrosomonadaceae;g__Nitrosomonas;s__Nitrosomonas sp021774265
OFTM113	OFTM113_OFTM113_107_10	K24589	10				UniRef90_F9ZKJ6 Diguanylate cyclase n=5 Tax=Nitrosomonas TaxID=914 RepID=F9ZKJ6_9PROT			K24589	Lyssavirus glycoprotein										d__Bacteria;p__Pseudomonadota;c__Gammaproteobacteria;o__Burkholderiales;f__Nitrosomonadaceae;g__Nitrosomonas;s__Nitrosomonas sp021774265
OFTM113	OFTM113_OFTM113_107_11		11																		d__Bacteria;p__Pseudomonadota;c__Gammaproteobacteria;o__Burkholderiales;f__Nitrosomonadaceae;g__Nitrosomonas;s__Nitrosomonas sp021774265
OFTM113	OFTM113_OFTM113_107_12		12																		d__Bacteria;p__Pseudomonadota;c__Gammaproteobacteria;o__Burkholderiales;f__Nitrosomonadaceae;g__Nitrosomonas;s__Nitrosomonas sp021774265
OFTM113	OFTM113_OFTM113_107_13	K07483	13			Transposase [PF01527.22]	UniRef90_UPI000D40D150 transposase n=1 Tax=Nitrosomonas aestuarii TaxID=52441 RepID=UPI000D40D150			K07483	transposase	transposase									d__Bacteria;p__Pseudomonadota;c__Gammaproteobacteria;o__Burkholderiales;f__Nitrosomonadaceae;g__Nitrosomonas;s__Nitrosomonas sp021774265
OFTM113	OFTM113_OFTM113_107_2	K08679 K18981	2	K08679	UDP-glucuronate 4-epimerase [EC:5.1.3.6]	GDP-mannose 4,6 dehydratase [PF16363.7]; NAD dependent epimerase/dehydratase family [PF01370.23]; RmlD substrate binding domain [PF04321.19]; 3-beta hydroxysteroid dehydrogenase/isomerase family [PF01073.21]; Polysaccharide biosynthesis protein [PF02719.17]; Male sterility protein [PF07993.14]; NAD(P)H-binding [PF13460.8]; short chain dehydrogenase [PF00106.27]; NmrA-like family [PF05368.15]	UniRef90_A0A1G8A905 UDP-glucuronate 4-epimerase n=1 Tax=Nitrosomonas sp. Nm132 TaxID=1881053 RepID=A0A1G8A905_9PROT			K18981	uronate dehydrogenase [EC:1.1.1.203]										d__Bacteria;p__Pseudomonadota;c__Gammaproteobacteria;o__Burkholderiales;f__Nitrosomonadaceae;g__Nitrosomonas;s__Nitrosomonas sp021774265
OFTM113	OFTM113_OFTM113_107_3	K00012	3	K00012	UDPglucose 6-dehydrogenase [EC:1.1.1.22]	UDP-glucose/GDP-mannose dehydrogenase family, NAD binding domain [PF03721.16]; UDP-glucose/GDP-mannose dehydrogenase family, central domain [PF00984.21]; UDP-glucose/GDP-mannose dehydrogenase family, UDP binding domain [PF03720.17]	UniRef90_A0A2T4ZK05 UDP-glucose 6-dehydrogenase n=3 Tax=Nitrosomonas TaxID=914 RepID=A0A2T4ZK05_9PROT			K00012	UDPglucose 6-dehydrogenase [EC:1.1.1.22]										d__Bacteria;p__Pseudomonadota;c__Gammaproteobacteria;o__Burkholderiales;f__Nitrosomonadaceae;g__Nitrosomonas;s__Nitrosomonas sp021774265
OFTM113	OFTM113_OFTM113_107_4	K07498	4			DDE domain [PF13610.8]	UniRef90_A0A1G5SG14 Integrase n=1 Tax=Nitrosomonas mobilis TaxID=51642 RepID=A0A1G5SG14_9PROT			K07498	putative transposase	is6 family transposase									d__Bacteria;p__Pseudomonadota;c__Gammaproteobacteria;o__Burkholderiales;f__Nitrosomonadaceae;g__Nitrosomonas;s__Nitrosomonas sp021774265
OFTM113	OFTM113_OFTM113_107_5	K00943	5			Thymidylate kinase [PF02223.19]	UniRef90_A0A1G8A8Q1 Thymidylate kinase n=1 Tax=Nitrosomonas sp. Nm132 TaxID=1881053 RepID=A0A1G8A8Q1_9PROT					hypothetical protein									d__Bacteria;p__Pseudomonadota;c__Gammaproteobacteria;o__Burkholderiales;f__Nitrosomonadaceae;g__Nitrosomonas;s__Nitrosomonas sp021774265
OFTM113	OFTM113_OFTM113_107_6		6				UniRef90_A0A1G8A8F2 AAA domain-containing protein n=1 Tax=Nitrosomonas sp. Nm132 TaxID=1881053 RepID=A0A1G8A8F2_9PROT					aaa family atpase									d__Bacteria;p__Pseudomonadota;c__Gammaproteobacteria;o__Burkholderiales;f__Nitrosomonadaceae;g__Nitrosomonas;s__Nitrosomonas sp021774265
OFTM113	OFTM113_OFTM113_107_7	K07481	7	K07481	transposase, IS5 family	Transposase DDE domain [PF13612.8]	UniRef90_A0A1H9SFN8 Transposase DDE domain-containing protein (Fragment) n=2 Tax=Nitrosomonas sp. Nm51 TaxID=133720 RepID=A0A1H9SFN8_9PROT			K07481	transposase, IS5 family	is5 family transposase, partial									d__Bacteria;p__Pseudomonadota;c__Gammaproteobacteria;o__Burkholderiales;f__Nitrosomonadaceae;g__Nitrosomonas;s__Nitrosomonas sp021774265
OFTM113	OFTM113_OFTM113_107_8		8				UniRef90_A0A2E3BDI6 IS481 family transposase (Fragment) n=1 Tax=Oleispira sp. TaxID=2024846 RepID=A0A2E3BDI6_9GAMM					is481 family transposase									d__Bacteria;p__Pseudomonadota;c__Gammaproteobacteria;o__Burkholderiales;f__Nitrosomonadaceae;g__Nitrosomonas;s__Nitrosomonas sp021774265
OFTM113	OFTM113_OFTM113_107_9	K07497	9	K07497	putative transposase	Integrase core domain [PF13683.8]; Integrase core domain [PF13333.8]	UniRef90_A0A1H7SLU8 Integrase core domain-containing protein n=1 Tax=Colwellia chukchiensis TaxID=641665 RepID=A0A1H7SLU8_9GAMM					is481 family transposase									d__Bacteria;p__Pseudomonadota;c__Gammaproteobacteria;o__Burkholderiales;f__Nitrosomonadaceae;g__Nitrosomonas;s__Nitrosomonas sp021774265
OFTM113	OFTM113_OFTM113_108_1	K13993	1	K13993	HSP20 family protein	Hsp20/alpha crystallin family [PF00011.23]; HSP20-like domain found in ArsA [PF17886.3]	UniRef90_A0A3T0VN15 Hsp20/alpha crystallin family protein n=1 Tax=Hahella sp. KA22 TaxID=1628392 RepID=A0A3T0VN15_9GAMM			K13993	HSP20 family protein										d__Bacteria;p__Pseudomonadota;c__Gammaproteobacteria;o__Burkholderiales;f__Nitrosomonadaceae;g__Nitrosomonas;s__Nitrosomonas sp021774265
OFTM113	OFTM113_OFTM113_108_10		10			Tn3 transposase DDE domain [PF01526.19]	UniRef90_A0A0A8NR88 Transposase n=1 Tax=Xenorhabdus nematophila str. Websteri TaxID=1437826 RepID=A0A0A8NR88_XENNE					tn3 family transposase, partial									d__Bacteria;p__Pseudomonadota;c__Gammaproteobacteria;o__Burkholderiales;f__Nitrosomonadaceae;g__Nitrosomonas;s__Nitrosomonas sp021774265
OFTM113	OFTM113_OFTM113_108_2	K04080 K13993	2	K04080	molecular chaperone IbpA	Hsp20/alpha crystallin family [PF00011.23]	UniRef90_A0A318UZQ2 Molecular chaperone IbpA n=9 Tax=Oceanospirillaceae TaxID=135620 RepID=A0A318UZQ2_9GAMM			K13993	HSP20 family protein										d__Bacteria;p__Pseudomonadota;c__Gammaproteobacteria;o__Burkholderiales;f__Nitrosomonadaceae;g__Nitrosomonas;s__Nitrosomonas sp021774265
OFTM113	OFTM113_OFTM113_108_3		3				UniRef90_A0A328ZVG8 Uncharacterized protein n=1 Tax=Nitrosomonas sp. Nm143 TaxID=200123 RepID=A0A328ZVG8_9PROT														d__Bacteria;p__Pseudomonadota;c__Gammaproteobacteria;o__Burkholderiales;f__Nitrosomonadaceae;g__Nitrosomonas;s__Nitrosomonas sp021774265
OFTM113	OFTM113_OFTM113_108_4		4			YfdX protein [PF10938.10]	UniRef90_A0A1H9S4I7 YfdX protein n=1 Tax=Nitrosomonas sp. Nm51 TaxID=133720 RepID=A0A1H9S4I7_9PROT					yfdx family protein									d__Bacteria;p__Pseudomonadota;c__Gammaproteobacteria;o__Burkholderiales;f__Nitrosomonadaceae;g__Nitrosomonas;s__Nitrosomonas sp021774265
OFTM113	OFTM113_OFTM113_108_5	K00029	5			Malic enzyme, NAD binding domain [PF03949.17]	UniRef90_A0A497E6W0 NAD-dependent malic enzyme (Fragment) n=1 Tax=Acidobacteria bacterium TaxID=1978231 RepID=A0A497E6W0_9BACT			K00029	malate dehydrogenase (oxaloacetate-decarboxylating)(NADP+) [EC:1.1.1.40]	nad-dependent malic enzyme									d__Bacteria;p__Pseudomonadota;c__Gammaproteobacteria;o__Burkholderiales;f__Nitrosomonadaceae;g__Nitrosomonas;s__Nitrosomonas sp021774265
OFTM113	OFTM113_OFTM113_108_6	K12585	6			Malic enzyme, NAD binding domain [PF03949.17]	UniRef90_A0A6P0UH13 Oxaloacetate-decarboxylating malate dehydrogenase n=1 Tax=Leptobacterium flavescens TaxID=472055 RepID=A0A6P0UH13_9FLAO			K12585	exosome complex exonuclease DIS3/RRP44 [EC:3.1.13.-]										d__Bacteria;p__Pseudomonadota;c__Gammaproteobacteria;o__Burkholderiales;f__Nitrosomonadaceae;g__Nitrosomonas;s__Nitrosomonas sp021774265
OFTM113	OFTM113_OFTM113_108_7	K18802	7	K18802	glutamine amidotransferase		UniRef90_A0A7T9JUQ7 Class II glutamine amidotransferase n=1 Tax=Alphaproteobacteria bacterium TaxID=1913988 RepID=A0A7T9JUQ7_9PROT		MER0089717 - family C44 unassigned peptidases (Shewanella loihica) [C44.UPW]			class ii glutamine amidotransferase									d__Bacteria;p__Pseudomonadota;c__Gammaproteobacteria;o__Burkholderiales;f__Nitrosomonadaceae;g__Nitrosomonas;s__Nitrosomonas sp021774265
OFTM113	OFTM113_OFTM113_108_8		8			Domain of unknown function DUF302 [PF03625.16]	UniRef90_A0A3C1SQP7 DUF302 domain-containing protein n=1 Tax=Candidatus Competibacteraceae bacterium TaxID=2053538 RepID=A0A3C1SQP7_9GAMM					duf302 domain-containing protein									d__Bacteria;p__Pseudomonadota;c__Gammaproteobacteria;o__Burkholderiales;f__Nitrosomonadaceae;g__Nitrosomonas;s__Nitrosomonas sp021774265
OFTM113	OFTM113_OFTM113_108_9		9			Carboxymuconolactone decarboxylase family [PF02627.22]	UniRef90_A0A2P7NW23 Peroxidase n=1 Tax=Nitrosomonas sp. APG5 TaxID=2116706 RepID=A0A2P7NW23_9PROT					peroxidase-related enzyme									d__Bacteria;p__Pseudomonadota;c__Gammaproteobacteria;o__Burkholderiales;f__Nitrosomonadaceae;g__Nitrosomonas;s__Nitrosomonas sp021774265
OFTM113	OFTM113_OFTM113_109_1	K03498	1	K03498	trk/ktr system potassium uptake protein	Cation transport protein [PF02386.18]	UniRef90_A0A1N6H028 Trk system potassium uptake protein n=1 Tax=Nitrosomonas cryotolerans ATCC 49181 TaxID=1131553 RepID=A0A1N6H028_9PROT			K03498	trk/ktr system potassium uptake protein										d__Bacteria;p__Pseudomonadota;c__Gammaproteobacteria;o__Burkholderiales;f__Nitrosomonadaceae;g__Nitrosomonas;s__Nitrosomonas sp021774265
OFTM113	OFTM113_OFTM113_109_10	K00873	10	K00873	pyruvate kinase [EC:2.7.1.40]	Pyruvate kinase, barrel domain [PF00224.23]; Pyruvate kinase, alpha/beta domain [PF02887.18]	UniRef90_A0A1N6GZ43 Pyruvate kinase n=1 Tax=Nitrosomonas cryotolerans ATCC 49181 TaxID=1131553 RepID=A0A1N6GZ43_9PROT			K00873	pyruvate kinase [EC:2.7.1.40]				K00873	K00873_D8P8W6_D8P8W6_9BACT_pykA_pyk	40.695	8.7e-109	333	99	d__Bacteria;p__Pseudomonadota;c__Gammaproteobacteria;o__Burkholderiales;f__Nitrosomonadaceae;g__Nitrosomonas;s__Nitrosomonas sp021774265
OFTM113	OFTM113_OFTM113_109_11	K00927	11	K00927	phosphoglycerate kinase [EC:2.7.2.3]	Phosphoglycerate kinase [PF00162.21]	UniRef90_A0A1N6GZ95 Phosphoglycerate kinase n=1 Tax=Nitrosomonas cryotolerans ATCC 49181 TaxID=1131553 RepID=A0A1N6GZ95_9PROT			K00927	phosphoglycerate kinase [EC:2.7.2.3]				K00927	K00927_NE0326_Q82XE8_prk	84.949	0	692	100	d__Bacteria;p__Pseudomonadota;c__Gammaproteobacteria;o__Burkholderiales;f__Nitrosomonadaceae;g__Nitrosomonas;s__Nitrosomonas sp021774265
OFTM113	OFTM113_OFTM113_109_12	K00134	12	K00134	glyceraldehyde 3-phosphate dehydrogenase [EC:1.2.1.12]	Glyceraldehyde 3-phosphate dehydrogenase, C-terminal domain [PF02800.22]; Glyceraldehyde 3-phosphate dehydrogenase, NAD binding domain [PF00044.26]	UniRef90_A0A2P7NWH0 Glyceraldehyde-3-phosphate dehydrogenase n=22 Tax=Proteobacteria TaxID=1224 RepID=A0A2P7NWH0_9PROT			K00134	glyceraldehyde 3-phosphate dehydrogenase (phosphorylating) [EC:1.2.1.12]				K00134	K00134_NE0327_Q82XE7_gapA	83.082	0	590	99	d__Bacteria;p__Pseudomonadota;c__Gammaproteobacteria;o__Burkholderiales;f__Nitrosomonadaceae;g__Nitrosomonas;s__Nitrosomonas sp021774265
OFTM113	OFTM113_OFTM113_109_13	K00615	13	K00615	transketolase [EC:2.2.1.1]	Transketolase, thiamine diphosphate binding domain [PF00456.23]; Transketolase, pyrimidine binding domain [PF02779.26]; Transketolase, C-terminal domain [PF02780.22]; Dehydrogenase E1 component [PF00676.22]	UniRef90_A0A4P5UF33 Transketolase n=1 Tax=Nitrosomonadaceae bacterium TaxID=2026767 RepID=A0A4P5UF33_9PROT			K00615	transketolase [EC:2.2.1.1]				K00615	K00615_NITGRv1_730003_tktA_fragment_of_Transketolase_part_1	34.444	4.61e-36	138	92	d__Bacteria;p__Pseudomonadota;c__Gammaproteobacteria;o__Burkholderiales;f__Nitrosomonadaceae;g__Nitrosomonas;s__Nitrosomonas sp021774265
OFTM113	OFTM113_OFTM113_109_14	K07667	14			Sigma-54 interaction domain [PF14532.8]; Response regulator receiver domain [PF00072.26]; Sigma-54 interaction domain [PF00158.28]	UniRef90_A0A328ZYP3 DNA-binding NtrC family response regulator n=2 Tax=Nitrosomonas sp. Nm143 TaxID=200123 RepID=A0A328ZYP3_9PROT			K07667	two-component system, OmpR family, KDP operon response regulator KdpE										d__Bacteria;p__Pseudomonadota;c__Gammaproteobacteria;o__Burkholderiales;f__Nitrosomonadaceae;g__Nitrosomonas;s__Nitrosomonas sp021774265
OFTM113	OFTM113_OFTM113_109_15	K13598 K20975	15	K13598	two-component system, NtrC family, nitrogen regulation sensor histidine kinase NtrY [EC:2.7.13.3]	Histidine kinase-, DNA gyrase B-, and HSP90-like ATPase [PF02518.28]; NtrY N-terminal region [PF19312.1]; PAS fold [PF12860.9]; HAMP domain [PF00672.27]; GHKL domain [PF14501.8]; His Kinase A (phospho-acceptor) domain [PF00512.27]	UniRef90_A0A328ZZD6 Histidine kinase n=1 Tax=Nitrosomonas sp. Nm143 TaxID=200123 RepID=A0A328ZZD6_9PROT			K20975	two-component system, sensor histidine kinase [EC:2.7.13.3]										d__Bacteria;p__Pseudomonadota;c__Gammaproteobacteria;o__Burkholderiales;f__Nitrosomonadaceae;g__Nitrosomonas;s__Nitrosomonas sp021774265
OFTM113	OFTM113_OFTM113_109_16		16			Domain of unknown function (DUF4390) [PF14334.8]	UniRef90_A0A329A0N5 Uncharacterized protein DUF4390 n=1 Tax=Nitrosomonas sp. Nm143 TaxID=200123 RepID=A0A329A0N5_9PROT					duf4390 domain-containing protein									d__Bacteria;p__Pseudomonadota;c__Gammaproteobacteria;o__Burkholderiales;f__Nitrosomonadaceae;g__Nitrosomonas;s__Nitrosomonas sp021774265
OFTM113	OFTM113_OFTM113_109_17	K03500	17	K03500	16S rRNA (cytosine967-C5)-methyltransferase [EC:2.1.1.176]	16S rRNA methyltransferase RsmB/F [PF01189.19]; N-terminal domain of 16S rRNA methyltransferase RsmF [PF17125.7]; NusB family [PF01029.20]	UniRef90_F8GHW7 16S rRNA m5C967 methyltransferase n=1 Tax=Nitrosomonas sp. (strain Is79A3) TaxID=261292 RepID=F8GHW7_NITSI			K03500	16S rRNA (cytosine967-C5)-methyltransferase [EC:2.1.1.176]										d__Bacteria;p__Pseudomonadota;c__Gammaproteobacteria;o__Burkholderiales;f__Nitrosomonadaceae;g__Nitrosomonas;s__Nitrosomonas sp021774265
OFTM113	OFTM113_OFTM113_109_18	K00604	18	K00604	methionyl-tRNA formyltransferase [EC:2.1.2.9]	Formyl transferase [PF00551.21]; Formyl transferase, C-terminal domain [PF02911.20]	UniRef90_A0A1N6GYZ0 Methionyl-tRNA formyltransferase n=1 Tax=Nitrosomonas cryotolerans ATCC 49181 TaxID=1131553 RepID=A0A1N6GYZ0_9PROT			K00604	methionyl-tRNA formyltransferase [EC:2.1.2.9]										d__Bacteria;p__Pseudomonadota;c__Gammaproteobacteria;o__Burkholderiales;f__Nitrosomonadaceae;g__Nitrosomonas;s__Nitrosomonas sp021774265
OFTM113	OFTM113_OFTM113_109_19	K01462	19	K01462	peptide deformylase [EC:3.5.1.88]	Polypeptide deformylase [PF01327.23]	UniRef90_A0A328ZX44 Peptide deformylase n=1 Tax=Nitrosomonas sp. Nm143 TaxID=200123 RepID=A0A328ZX44_9PROT					polypeptide deformylase 2	PF01327	IPR023635 IPR036821							d__Bacteria;p__Pseudomonadota;c__Gammaproteobacteria;o__Burkholderiales;f__Nitrosomonadaceae;g__Nitrosomonas;s__Nitrosomonas sp021774265
OFTM113	OFTM113_OFTM113_109_19	K01462	19	K01462	peptide deformylase [EC:3.5.1.88]	Polypeptide deformylase [PF01327.23]	UniRef90_A0A328ZX44 Peptide deformylase n=1 Tax=Nitrosomonas sp. Nm143 TaxID=200123 RepID=A0A328ZX44_9PROT			K01462	peptide deformylase [EC:3.5.1.88]	peptide deformylase									d__Bacteria;p__Pseudomonadota;c__Gammaproteobacteria;o__Burkholderiales;f__Nitrosomonadaceae;g__Nitrosomonas;s__Nitrosomonas sp021774265
OFTM113	OFTM113_OFTM113_109_2	K03499	2	K03499,K03499	trk/ktr system potassium uptake protein; trk/ktr system potassium uptake protein	TrkA-N domain [PF02254.20]; TrkA-C domain [PF02080.23]	UniRef90_A0A329A7M6 Trk system potassium uptake protein TrkA n=1 Tax=Nitrosomonas sp. Nm143 TaxID=200123 RepID=A0A329A7M6_9PROT			K03499	trk/ktr system potassium uptake protein										d__Bacteria;p__Pseudomonadota;c__Gammaproteobacteria;o__Burkholderiales;f__Nitrosomonadaceae;g__Nitrosomonas;s__Nitrosomonas sp021774265
OFTM113	OFTM113_OFTM113_109_20		20				UniRef90_A0A2T4ZKI8 LysM domain-containing protein n=8 Tax=Proteobacteria TaxID=1224 RepID=A0A2T4ZKI8_9PROT					lysm peptidoglycan-binding domain-containing protein									d__Bacteria;p__Pseudomonadota;c__Gammaproteobacteria;o__Burkholderiales;f__Nitrosomonadaceae;g__Nitrosomonas;s__Nitrosomonas sp021774265
OFTM113	OFTM113_OFTM113_109_21	K04096	21	K04096	DNA processing protein	DNA recombination-mediator protein A [PF02481.17]; DprA winged helix domain [PF17782.3]	UniRef90_A0A328ZXM6 DNA protecting protein DprA n=1 Tax=Nitrosomonas sp. Nm143 TaxID=200123 RepID=A0A328ZXM6_9PROT			K04096	DNA processing protein										d__Bacteria;p__Pseudomonadota;c__Gammaproteobacteria;o__Burkholderiales;f__Nitrosomonadaceae;g__Nitrosomonas;s__Nitrosomonas sp021774265
OFTM113	OFTM113_OFTM113_109_22	K03747 K08590	22	K03747	Smg protein	Protein of unknown function (DUF494) [PF04361.15]	UniRef90_A0A1N6GY47 Protein Smg homolog n=1 Tax=Nitrosomonas cryotolerans ATCC 49181 TaxID=1131553 RepID=A0A1N6GY47_9PROT			K08590	2-oxoglutaramate amidase [EC:3.5.1.111]										d__Bacteria;p__Pseudomonadota;c__Gammaproteobacteria;o__Burkholderiales;f__Nitrosomonadaceae;g__Nitrosomonas;s__Nitrosomonas sp021774265
OFTM113	OFTM113_OFTM113_109_23	K03169 K03170	23	K03169,K03169	DNA topoisomerase III [EC:5.6.2.1]; DNA topoisomerase III [EC:5.6.2.1]	DNA topoisomerase [PF01131.22]; C-terminal repeat of topoisomerase [PF13342.8]; Toprim domain [PF01751.24]	UniRef90_A0A329A8Q3 DNA topoisomerase n=1 Tax=Nitrosomonas sp. Nm143 TaxID=200123 RepID=A0A329A8Q3_9PROT			K03170	reverse gyrase [EC:5.6.2.2 3.6.4.12]										d__Bacteria;p__Pseudomonadota;c__Gammaproteobacteria;o__Burkholderiales;f__Nitrosomonadaceae;g__Nitrosomonas;s__Nitrosomonas sp021774265
OFTM113	OFTM113_OFTM113_109_24		24				UniRef90_A0A1I4CJU0 Uncharacterized protein n=2 Tax=Nitrosomonas TaxID=914 RepID=A0A1I4CJU0_9PROT					hypothetical protein									d__Bacteria;p__Pseudomonadota;c__Gammaproteobacteria;o__Burkholderiales;f__Nitrosomonadaceae;g__Nitrosomonas;s__Nitrosomonas sp021774265
OFTM113	OFTM113_OFTM113_109_25	K00800	25	K00800	3-phosphoshikimate 1-carboxyvinyltransferase [EC:2.5.1.19]	EPSP synthase (3-phosphoshikimate 1-carboxyvinyltransferase) [PF00275.22]	UniRef90_A0A329A0M1 3-phosphoshikimate 1-carboxyvinyltransferase n=1 Tax=Nitrosomonas sp. Nm143 TaxID=200123 RepID=A0A329A0M1_9PROT			K00800	3-phosphoshikimate 1-carboxyvinyltransferase [EC:2.5.1.19]				K00800	K00800_NE1964_Q82TD4_aroA	66.972	0	594	99	d__Bacteria;p__Pseudomonadota;c__Gammaproteobacteria;o__Burkholderiales;f__Nitrosomonadaceae;g__Nitrosomonas;s__Nitrosomonas sp021774265
OFTM113	OFTM113_OFTM113_109_26	K00945 K13799	26	K00945	CMP/dCMP kinase [EC:2.7.4.25]	Cytidylate kinase [PF02224.20]; Adenylate kinase [PF00406.24]	UniRef90_A0A1W9H5G0 Cytidylate kinase n=1 Tax=Proteobacteria bacterium SG_bin4 TaxID=1827381 RepID=A0A1W9H5G0_9PROT			K13799	pantoate ligase / CMP/dCMP kinase [EC:6.3.2.1 2.7.4.25]				K00945	K00945_NE1963_Q82TD5_cmk	60.274	1.11e-91	270	98	d__Bacteria;p__Pseudomonadota;c__Gammaproteobacteria;o__Burkholderiales;f__Nitrosomonadaceae;g__Nitrosomonas;s__Nitrosomonas sp021774265
OFTM113	OFTM113_OFTM113_109_27	K02945	27	K02945,K02945	small subunit ribosomal protein S1; small subunit ribosomal protein S1	S1 RNA binding domain [PF00575.25]	UniRef90_A0A328ZXZ7 30S ribosomal protein S1 n=1 Tax=Nitrosomonas sp. Nm143 TaxID=200123 RepID=A0A328ZXZ7_9PROT			K02945	small subunit ribosomal protein S1										d__Bacteria;p__Pseudomonadota;c__Gammaproteobacteria;o__Burkholderiales;f__Nitrosomonadaceae;g__Nitrosomonas;s__Nitrosomonas sp021774265
OFTM113	OFTM113_OFTM113_109_28	K05788	28	K05788	integration host factor subunit beta	Bacterial DNA-binding protein [PF00216.23]	UniRef90_A0A1N6GXQ0 Integration host factor subunit beta n=24 Tax=Proteobacteria TaxID=1224 RepID=A0A1N6GXQ0_9PROT					integration host factor subunit beta	PF00216	IPR000119 IPR010992 IPR005685							d__Bacteria;p__Pseudomonadota;c__Gammaproteobacteria;o__Burkholderiales;f__Nitrosomonadaceae;g__Nitrosomonas;s__Nitrosomonas sp021774265
OFTM113	OFTM113_OFTM113_109_28	K05788	28	K05788	integration host factor subunit beta	Bacterial DNA-binding protein [PF00216.23]	UniRef90_A0A1N6GXQ0 Integration host factor subunit beta n=24 Tax=Proteobacteria TaxID=1224 RepID=A0A1N6GXQ0_9PROT			K05788	integration host factor subunit beta	integration host factor subunit beta									d__Bacteria;p__Pseudomonadota;c__Gammaproteobacteria;o__Burkholderiales;f__Nitrosomonadaceae;g__Nitrosomonas;s__Nitrosomonas sp021774265
OFTM113	OFTM113_OFTM113_109_29	K08992	29	K08992	lipopolysaccharide assembly protein A		UniRef90_A0A328ZZ73 Uncharacterized protein DUF1049 n=1 Tax=Nitrosomonas sp. Nm143 TaxID=200123 RepID=A0A328ZZ73_9PROT														d__Bacteria;p__Pseudomonadota;c__Gammaproteobacteria;o__Burkholderiales;f__Nitrosomonadaceae;g__Nitrosomonas;s__Nitrosomonas sp021774265
OFTM113	OFTM113_OFTM113_109_3	K01092 K12634	3	K01092	myo-inositol-1(or 4)-monophosphatase [EC:3.1.3.25]	Inositol monophosphatase family [PF00459.27]	UniRef90_A0A1N6GZU4 Myo-inositol-1(Or 4)-monophosphatase n=2 Tax=Nitrosomonas cryotolerans TaxID=44575 RepID=A0A1N6GZU4_9PROT			K12634	puromycin biosynthesis protein Pur3										d__Bacteria;p__Pseudomonadota;c__Gammaproteobacteria;o__Burkholderiales;f__Nitrosomonadaceae;g__Nitrosomonas;s__Nitrosomonas sp021774265
OFTM113	OFTM113_OFTM113_109_30	K01591 K13421	30	K01591	orotidine-5'-phosphate decarboxylase [EC:4.1.1.23]	Orotidine 5'-phosphate decarboxylase / HUMPS family [PF00215.26]	UniRef90_A0A1I2EKN2 Orotidine 5'-phosphate decarboxylase n=1 Tax=Nitrosomonas sp. Nm166 TaxID=1881054 RepID=A0A1I2EKN2_9PROT			K13421	uridine monophosphate synthetase [EC:2.4.2.10 4.1.1.23]				K01591	K01591_NE1959_Q82TD8_pyrF	61.842	1.28e-95	281	98	d__Bacteria;p__Pseudomonadota;c__Gammaproteobacteria;o__Burkholderiales;f__Nitrosomonadaceae;g__Nitrosomonas;s__Nitrosomonas sp021774265
OFTM113	OFTM113_OFTM113_109_31		31			Cytochrome P460 [PF16694.7]	UniRef90_A0A1I4FMP8 Cytochrome P460 n=2 Tax=Nitrosomonas aestuarii TaxID=52441 RepID=A0A1I4FMP8_9PROT					cytochrome p460 family protein									d__Bacteria;p__Pseudomonadota;c__Gammaproteobacteria;o__Burkholderiales;f__Nitrosomonadaceae;g__Nitrosomonas;s__Nitrosomonas sp021774265
OFTM113	OFTM113_OFTM113_109_32	K03555 K07456	32	K03555	DNA mismatch repair protein MutS	MutS domain V [PF00488.23]; MutS domain III [PF05192.20]; MutS domain I [PF01624.22]; MutS family domain IV [PF05190.20]; MutS domain II [PF05188.19]	UniRef90_A0A2V3VYG2 DNA mismatch repair protein MutS n=1 Tax=Nitrosomonas sp. Nm84 TaxID=200124 RepID=A0A2V3VYG2_9PROT			K07456	DNA mismatch repair protein MutS2										d__Bacteria;p__Pseudomonadota;c__Gammaproteobacteria;o__Burkholderiales;f__Nitrosomonadaceae;g__Nitrosomonas;s__Nitrosomonas sp021774265
OFTM113	OFTM113_OFTM113_109_4		4			AhpC/TSA family [PF00578.23]; Redoxin [PF08534.12]	UniRef90_F8GIC9 Alkyl hydroperoxide reductase/ Thiol specific antioxidant/ Mal allergen n=4 Tax=Proteobacteria TaxID=1224 RepID=F8GIC9_NITSI					thioredoxin family protein									d__Bacteria;p__Pseudomonadota;c__Gammaproteobacteria;o__Burkholderiales;f__Nitrosomonadaceae;g__Nitrosomonas;s__Nitrosomonas sp021774265
OFTM113	OFTM113_OFTM113_109_5	K09761	5	K09761	16S rRNA (uracil1498-N3)-methyltransferase [EC:2.1.1.193]	RNA methyltransferase [PF04452.16]	UniRef90_A0A2T4ZKJ6 Ribosomal RNA small subunit methyltransferase E n=12 Tax=Proteobacteria TaxID=1224 RepID=A0A2T4ZKJ6_9PROT			K09761	16S rRNA (uracil1498-N3)-methyltransferase [EC:2.1.1.193]										d__Bacteria;p__Pseudomonadota;c__Gammaproteobacteria;o__Burkholderiales;f__Nitrosomonadaceae;g__Nitrosomonas;s__Nitrosomonas sp021774265
OFTM113	OFTM113_OFTM113_109_6	K14682	6	K14682	amino-acid N-acetyltransferase [EC:2.3.1.1]	Amino acid kinase family [PF00696.30]; Acetyltransferase (GNAT) domain [PF13508.9]; Acetyltransferase (GNAT) family [PF00583.27]; Acetyltransferase (GNAT) domain [PF13673.9]; Acetyltransferase (GNAT) domain [PF13420.9]	UniRef90_A0A1I2EPJ6 Amino-acid acetyltransferase n=1 Tax=Nitrosomonas sp. Nm166 TaxID=1881054 RepID=A0A1I2EPJ6_9PROT			K14682	amino-acid N-acetyltransferase [EC:2.3.1.1]				K14682	K14682_NE0778_Q81ZV0_argAB	60.181	0	552	99	d__Bacteria;p__Pseudomonadota;c__Gammaproteobacteria;o__Burkholderiales;f__Nitrosomonadaceae;g__Nitrosomonas;s__Nitrosomonas sp021774265
OFTM113	OFTM113_OFTM113_109_7		7			Bacterial Fe(2+) trafficking [PF04362.16]	UniRef90_A0A5C7V7S2 Probable Fe(2+)-trafficking protein n=2 Tax=unclassified Nitrosomonas TaxID=2609265 RepID=A0A5C7V7S2_9PROT					probable fe(2+)-trafficking protein	PF04362	IPR007457 IPR036766							d__Bacteria;p__Pseudomonadota;c__Gammaproteobacteria;o__Burkholderiales;f__Nitrosomonadaceae;g__Nitrosomonas;s__Nitrosomonas sp021774265
OFTM113	OFTM113_OFTM113_109_7		7			Bacterial Fe(2+) trafficking [PF04362.16]	UniRef90_A0A5C7V7S2 Probable Fe(2+)-trafficking protein n=2 Tax=unclassified Nitrosomonas TaxID=2609265 RepID=A0A5C7V7S2_9PROT					oxidative damage protection protein									d__Bacteria;p__Pseudomonadota;c__Gammaproteobacteria;o__Burkholderiales;f__Nitrosomonadaceae;g__Nitrosomonas;s__Nitrosomonas sp021774265
OFTM113	OFTM113_OFTM113_109_8	K18446	8	K18446	triphosphatase [EC:3.6.1.25]	CYTH domain [PF01928.23]	UniRef90_A0A1N6GZ88 CYTH domain-containing protein n=1 Tax=Nitrosomonas cryotolerans ATCC 49181 TaxID=1131553 RepID=A0A1N6GZ88_9PROT			K18446	triphosphatase [EC:3.6.1.25]	cyth and chad domain-containing protein									d__Bacteria;p__Pseudomonadota;c__Gammaproteobacteria;o__Burkholderiales;f__Nitrosomonadaceae;g__Nitrosomonas;s__Nitrosomonas sp021774265
OFTM113	OFTM113_OFTM113_109_9	K01624	9	K01624	fructose-bisphosphate aldolase, class II [EC:4.1.2.13]	Fructose-bisphosphate aldolase class-II [PF01116.22]	UniRef90_A0A0C3MUW2 Fructose-1,6-bisphosphate aldolase n=4 Tax=Betaproteobacteria TaxID=28216 RepID=A0A0C3MUW2_9PROT			K01624	fructose-bisphosphate aldolase, class II [EC:4.1.2.13]				K01624	K01624_NE0324_Q82XF0_fbaA	86.441	0	650	100	d__Bacteria;p__Pseudomonadota;c__Gammaproteobacteria;o__Burkholderiales;f__Nitrosomonadaceae;g__Nitrosomonas;s__Nitrosomonas sp021774265
OFTM113	OFTM113_OFTM113_10_1	K14982	1			His Kinase A (phospho-acceptor) domain [PF00512.27]; HAMP domain [PF00672.27]	UniRef90_A0A356RAP1 Histidine kinase n=1 Tax=Nitrospiraceae bacterium TaxID=2026770 RepID=A0A356RAP1_9BACT			K14982	two-component system, OmpR family, sensor histidine kinase CiaH [EC:2.7.13.3]										d__Bacteria;p__Pseudomonadota;c__Gammaproteobacteria;o__Burkholderiales;f__Nitrosomonadaceae;g__Nitrosomonas;s__Nitrosomonas sp021774265
OFTM113	OFTM113_OFTM113_10_2	K02483 K07665 K20972	2	K02483,K07665	two-component system, OmpR family, response regulator; two-component system, OmpR family, copper resistance phosphate regulon response regulator CusR	Response regulator receiver domain [PF00072.26]; Transcriptional regulatory protein, C terminal [PF00486.30]	UniRef90_UPI0003176710 heavy metal response regulator transcription factor n=1 Tax=Zavarzinella formosa TaxID=360055 RepID=UPI0003176710			K20972	two-component system, sensor histidine kinase RetS				K07665	K07665_Neut_0018_Q0AK11_cusR_copR_silR	62.332	1.63e-91	270	98	d__Bacteria;p__Pseudomonadota;c__Gammaproteobacteria;o__Burkholderiales;f__Nitrosomonadaceae;g__Nitrosomonas;s__Nitrosomonas sp021774265
OFTM113	OFTM113_OFTM113_10_3	K03111	3	K03111	single-strand DNA-binding protein	Phage integrase family [PF00589.24]	UniRef90_A0A1H3MKL8 Site-specific recombinase XerD n=10 Tax=Nitrosomonas TaxID=914 RepID=A0A1H3MKL8_9PROT					integrase	PF00589	IPR044068 IPR011010 IPR013762 IPR002104 IPR010998							d__Bacteria;p__Pseudomonadota;c__Gammaproteobacteria;o__Burkholderiales;f__Nitrosomonadaceae;g__Nitrosomonas;s__Nitrosomonas sp021774265
OFTM113	OFTM113_OFTM113_10_3	K03111	3	K03111	single-strand DNA-binding protein	Phage integrase family [PF00589.24]	UniRef90_A0A1H3MKL8 Site-specific recombinase XerD n=10 Tax=Nitrosomonas TaxID=914 RepID=A0A1H3MKL8_9PROT					site-specific integrase									d__Bacteria;p__Pseudomonadota;c__Gammaproteobacteria;o__Burkholderiales;f__Nitrosomonadaceae;g__Nitrosomonas;s__Nitrosomonas sp021774265
OFTM113	OFTM113_OFTM113_10_4		4				UniRef90_A0A4R1STV5 Uncharacterized protein n=1 Tax=Nitrosomonas sp. Nm134 TaxID=2135772 RepID=A0A4R1STV5_9PROT					hypothetical protein									d__Bacteria;p__Pseudomonadota;c__Gammaproteobacteria;o__Burkholderiales;f__Nitrosomonadaceae;g__Nitrosomonas;s__Nitrosomonas sp021774265
OFTM113	OFTM113_OFTM113_10_5		5				UniRef90_A0A1H9EBW2 Uncharacterized protein n=1 Tax=Nitrosomonas ureae TaxID=44577 RepID=A0A1H9EBW2_9PROT					hypothetical protein									d__Bacteria;p__Pseudomonadota;c__Gammaproteobacteria;o__Burkholderiales;f__Nitrosomonadaceae;g__Nitrosomonas;s__Nitrosomonas sp021774265
OFTM113	OFTM113_OFTM113_10_6		6			Putative DNA-binding domain [PF04326.16]	UniRef90_UPI0015685BBA putative DNA binding domain-containing protein n=1 Tax=Fibrobacter succinogenes TaxID=833 RepID=UPI0015685BBA														d__Bacteria;p__Pseudomonadota;c__Gammaproteobacteria;o__Burkholderiales;f__Nitrosomonadaceae;g__Nitrosomonas;s__Nitrosomonas sp021774265
OFTM113	OFTM113_OFTM113_10_7		7			Protein of unknown function DUF262 [PF03235.16]	UniRef90_UPI0013E091EC DUF262 domain-containing protein n=1 Tax=Spirulina subsalsa TaxID=54311 RepID=UPI0013E091EC					duf262 domain-containing protein									d__Bacteria;p__Pseudomonadota;c__Gammaproteobacteria;o__Burkholderiales;f__Nitrosomonadaceae;g__Nitrosomonas;s__Nitrosomonas sp021774265
OFTM113	OFTM113_OFTM113_10_8	K09667 K13486	8	K09667	protein O-GlcNAc transferase [EC:2.4.1.255]	Tetratricopeptide repeat [PF13429.8]; MalT-like TPR region [PF17874.3]; TPR repeat [PF13414.8]; Soluble NSF attachment protein, SNAP [PF14938.8]; Tetratricopeptide repeat [PF13432.8]; Tetratricopeptide repeat [PF13424.8]; Tetratricopeptide repeat [PF14559.8]; Tetratricopeptide repeat [PF13431.8]; Tetratricopeptide repeat [PF13428.8]; Tetratricopeptide repeat-like domain [PF09976.11]	UniRef90_A0A351SEX6 TPR_REGION domain-containing protein n=1 Tax=Gammaproteobacteria bacterium TaxID=1913989 RepID=A0A351SEX6_9GAMM			K13486	chemotaxis protein methyltransferase WspC										d__Bacteria;p__Pseudomonadota;c__Gammaproteobacteria;o__Burkholderiales;f__Nitrosomonadaceae;g__Nitrosomonas;s__Nitrosomonas sp021774265
OFTM113	OFTM113_OFTM113_10_9	K07486	9	K07486	transposase		UniRef90_A0A1H3PEX3 Transposase n=2 Tax=Collimonas sp. OK242 TaxID=1798195 RepID=A0A1H3PEX3_9BURK					probable family 20 transposase	PF01548 PF02371	IPR003346 IPR002525							d__Bacteria;p__Pseudomonadota;c__Gammaproteobacteria;o__Burkholderiales;f__Nitrosomonadaceae;g__Nitrosomonas;s__Nitrosomonas sp021774265
OFTM113	OFTM113_OFTM113_10_9	K07486	9	K07486	transposase		UniRef90_A0A1H3PEX3 Transposase n=2 Tax=Collimonas sp. OK242 TaxID=1798195 RepID=A0A1H3PEX3_9BURK					is110 family transposase									d__Bacteria;p__Pseudomonadota;c__Gammaproteobacteria;o__Burkholderiales;f__Nitrosomonadaceae;g__Nitrosomonas;s__Nitrosomonas sp021774265
OFTM113	OFTM113_OFTM113_110_1		1				UniRef90_F0TD07 Uncharacterized protein n=4 Tax=Nitrosomonas TaxID=914 RepID=F0TD07_9PROT					multispecies: hypothetical protein									d__Bacteria;p__Pseudomonadota;c__Gammaproteobacteria;o__Burkholderiales;f__Nitrosomonadaceae;g__Nitrosomonas;s__Nitrosomonas sp021774265
OFTM113	OFTM113_OFTM113_110_10		10				UniRef90_F8GDK0 Putative transmembrane protein n=1 Tax=Nitrosomonas sp. (strain Is79A3) TaxID=261292 RepID=F8GDK0_NITSI					membrane protein									d__Bacteria;p__Pseudomonadota;c__Gammaproteobacteria;o__Burkholderiales;f__Nitrosomonadaceae;g__Nitrosomonas;s__Nitrosomonas sp021774265
OFTM113	OFTM113_OFTM113_110_11		11				UniRef90_A0A1I3B557 Glutaredoxin n=1 Tax=Nitrosospira sp. Nsp14 TaxID=1855333 RepID=A0A1I3B557_9PROT					nrdh-redoxin									d__Bacteria;p__Pseudomonadota;c__Gammaproteobacteria;o__Burkholderiales;f__Nitrosomonadaceae;g__Nitrosomonas;s__Nitrosomonas sp021774265
OFTM113	OFTM113_OFTM113_110_12		12				UniRef90_A0A329A0G5 Uncharacterized protein n=1 Tax=Nitrosomonas sp. Nm143 TaxID=200123 RepID=A0A329A0G5_9PROT					hypothetical protein									d__Bacteria;p__Pseudomonadota;c__Gammaproteobacteria;o__Burkholderiales;f__Nitrosomonadaceae;g__Nitrosomonas;s__Nitrosomonas sp021774265
OFTM113	OFTM113_OFTM113_110_13		13			Uncharacterized protein domain (DUF2202) [PF09968.11]	UniRef90_UPI00198000DA hypothetical protein n=1 Tax=Pusillimonas ginsengisoli TaxID=453575 RepID=UPI00198000DA					duf2202 domain-containing protein									d__Bacteria;p__Pseudomonadota;c__Gammaproteobacteria;o__Burkholderiales;f__Nitrosomonadaceae;g__Nitrosomonas;s__Nitrosomonas sp021774265
OFTM113	OFTM113_OFTM113_110_14	K16267	14	K16267	zinc and cadmium transporter	ZIP Zinc transporter [PF02535.24]	UniRef90_A0A0S8F8I6 Zinc transporter n=1 Tax=Thiotrichales bacterium SG8_50 TaxID=1703416 RepID=A0A0S8F8I6_9GAMM					zip family metal transporter			K16267	K16267_NE1653_Q820K7_zipB	31.907	4.87e-39	138	97	d__Bacteria;p__Pseudomonadota;c__Gammaproteobacteria;o__Burkholderiales;f__Nitrosomonadaceae;g__Nitrosomonas;s__Nitrosomonas sp021774265
OFTM113	OFTM113_OFTM113_110_15	K07481	15				UniRef90_F8GJA9 Transposase IS4 family protein n=13 Tax=Nitrosomonas TaxID=914 RepID=F8GJA9_NITSI			K07481	transposase, IS5 family	is5 family transposase									d__Bacteria;p__Pseudomonadota;c__Gammaproteobacteria;o__Burkholderiales;f__Nitrosomonadaceae;g__Nitrosomonas;s__Nitrosomonas sp021774265
OFTM113	OFTM113_OFTM113_110_16	K07481	16				UniRef90_A0A1H9ST11 Transposase, IS5 family (Fragment) n=1 Tax=Nitrosomonas sp. Nm51 TaxID=133720 RepID=A0A1H9ST11_9PROT			K07481	transposase, IS5 family	is5 family transposase									d__Bacteria;p__Pseudomonadota;c__Gammaproteobacteria;o__Burkholderiales;f__Nitrosomonadaceae;g__Nitrosomonas;s__Nitrosomonas sp021774265
OFTM113	OFTM113_OFTM113_110_17	K11741	17	K11741	quaternary ammonium compound-resistance protein SugE	Small Multidrug Resistance protein [PF00893.21]	UniRef90_A0A1G5SHN3 Multidrug efflux system protein n=1 Tax=Nitrosomonas mobilis TaxID=51642 RepID=A0A1G5SHN3_9PROT					guanidinium exporter	PF00893	IPR000390							d__Bacteria;p__Pseudomonadota;c__Gammaproteobacteria;o__Burkholderiales;f__Nitrosomonadaceae;g__Nitrosomonas;s__Nitrosomonas sp021774265
OFTM113	OFTM113_OFTM113_110_17	K11741	17	K11741	quaternary ammonium compound-resistance protein SugE	Small Multidrug Resistance protein [PF00893.21]	UniRef90_A0A1G5SHN3 Multidrug efflux system protein n=1 Tax=Nitrosomonas mobilis TaxID=51642 RepID=A0A1G5SHN3_9PROT			K11741	quaternary ammonium compound-resistance protein SugE	quaternary ammonium compound efflux smr transporter suge									d__Bacteria;p__Pseudomonadota;c__Gammaproteobacteria;o__Burkholderiales;f__Nitrosomonadaceae;g__Nitrosomonas;s__Nitrosomonas sp021774265
OFTM113	OFTM113_OFTM113_110_18		18				UniRef90_F8GH27 Uncharacterized protein n=1 Tax=Nitrosomonas sp. (strain Is79A3) TaxID=261292 RepID=F8GH27_NITSI					hypothetical protein									d__Bacteria;p__Pseudomonadota;c__Gammaproteobacteria;o__Burkholderiales;f__Nitrosomonadaceae;g__Nitrosomonas;s__Nitrosomonas sp021774265
OFTM113	OFTM113_OFTM113_110_19	K03893	19	K03893	arsenical pump membrane protein	Arsenical pump membrane protein [PF02040.17]; Citrate transporter [PF03600.18]	UniRef90_A0A1W9GYG7 Arsenical pump membrane protein n=1 Tax=Proteobacteria bacterium SG_bin4 TaxID=1827381 RepID=A0A1W9GYG7_9PROT			K03893	arsenical pump membrane protein				K03893	K03893_b3502_P0AB93_arsB	73.944	0	615	99	d__Bacteria;p__Pseudomonadota;c__Gammaproteobacteria;o__Burkholderiales;f__Nitrosomonadaceae;g__Nitrosomonas;s__Nitrosomonas sp021774265
OFTM113	OFTM113_OFTM113_110_2		2				UniRef90_A0A1I4ANS0 Uncharacterized protein n=2 Tax=Nitrosomonas aestuarii TaxID=52441 RepID=A0A1I4ANS0_9PROT					hypothetical protein									d__Bacteria;p__Pseudomonadota;c__Gammaproteobacteria;o__Burkholderiales;f__Nitrosomonadaceae;g__Nitrosomonas;s__Nitrosomonas sp021774265
OFTM113	OFTM113_OFTM113_110_20		20			Low molecular weight phosphotyrosine protein phosphatase [PF01451.23]	UniRef90_A0A1H5WN11 Protein-tyrosine-phosphatase n=1 Tax=Nitrosomonas ureae TaxID=44577 RepID=A0A1H5WN11_9PROT														d__Bacteria;p__Pseudomonadota;c__Gammaproteobacteria;o__Burkholderiales;f__Nitrosomonadaceae;g__Nitrosomonas;s__Nitrosomonas sp021774265
OFTM113	OFTM113_OFTM113_110_21		21			Glyoxalase/Bleomycin resistance protein/Dioxygenase superfamily [PF00903.27]	UniRef90_A0A1H5YAC2 VOC domain-containing protein n=1 Tax=Nitrosomonas ureae TaxID=44577 RepID=A0A1H5YAC2_9PROT					glyoxalase/bleomycin resistance/dioxygenase family protein									d__Bacteria;p__Pseudomonadota;c__Gammaproteobacteria;o__Burkholderiales;f__Nitrosomonadaceae;g__Nitrosomonas;s__Nitrosomonas sp021774265
OFTM113	OFTM113_OFTM113_110_22		22																		d__Bacteria;p__Pseudomonadota;c__Gammaproteobacteria;o__Burkholderiales;f__Nitrosomonadaceae;g__Nitrosomonas;s__Nitrosomonas sp021774265
OFTM113	OFTM113_OFTM113_110_23	K01835 K15778	23			Phosphoglucomutase/phosphomannomutase, alpha/beta/alpha domain III [PF02880.18]; Phosphoglucomutase/phosphomannomutase, C-terminal domain [PF00408.22]	UniRef90_A0A2E6XNP0 Phosphomannomutase n=1 Tax=Nitrospina sp. TaxID=2024844 RepID=A0A2E6XNP0_9BACT					phosphomannomutase/phosphoglucomutase	PF02878 PF02879 PF02880 PF00408	IPR005844 IPR016055 IPR005845 IPR005846 IPR005843 IPR036900 IPR016066 IPR005841							d__Bacteria;p__Pseudomonadota;c__Gammaproteobacteria;o__Burkholderiales;f__Nitrosomonadaceae;g__Nitrosomonas;s__Nitrosomonas sp021774265
OFTM113	OFTM113_OFTM113_110_23	K01835 K15778	23			Phosphoglucomutase/phosphomannomutase, alpha/beta/alpha domain III [PF02880.18]; Phosphoglucomutase/phosphomannomutase, C-terminal domain [PF00408.22]	UniRef90_A0A2E6XNP0 Phosphomannomutase n=1 Tax=Nitrospina sp. TaxID=2024844 RepID=A0A2E6XNP0_9BACT					phosphomannomutase/phosphoglucomutase									d__Bacteria;p__Pseudomonadota;c__Gammaproteobacteria;o__Burkholderiales;f__Nitrosomonadaceae;g__Nitrosomonas;s__Nitrosomonas sp021774265
OFTM113	OFTM113_OFTM113_110_3		3			Spermine/spermidine synthase domain [PF01564.19]	UniRef90_F8GFR6 Uncharacterized protein n=1 Tax=Nitrosomonas sp. (strain Is79A3) TaxID=261292 RepID=F8GFR6_NITSI					fused mfs/spermidine synthase									d__Bacteria;p__Pseudomonadota;c__Gammaproteobacteria;o__Burkholderiales;f__Nitrosomonadaceae;g__Nitrosomonas;s__Nitrosomonas sp021774265
OFTM113	OFTM113_OFTM113_110_4	K15091	4			short chain dehydrogenase [PF00106.27]; Enoyl-(Acyl carrier protein) reductase [PF13561.8]; NAD dependent epimerase/dehydratase family [PF01370.23]	UniRef90_A0A523GR50 SDR family NAD(P)-dependent oxidoreductase n=1 Tax=Betaproteobacteria bacterium TaxID=1891241 RepID=A0A523GR50_9PROT			K15091	(-)-isopiperitenone reductase [EC:1.3.1.82]										d__Bacteria;p__Pseudomonadota;c__Gammaproteobacteria;o__Burkholderiales;f__Nitrosomonadaceae;g__Nitrosomonas;s__Nitrosomonas sp021774265
OFTM113	OFTM113_OFTM113_110_5	K07456	5			MutS domain V [PF00488.23]; MutS domain III [PF05192.20]	UniRef90_A0A329A163 MutS-like protein n=1 Tax=Nitrosomonas sp. Nm143 TaxID=200123 RepID=A0A329A163_9PROT			K07456	DNA mismatch repair protein MutS2										d__Bacteria;p__Pseudomonadota;c__Gammaproteobacteria;o__Burkholderiales;f__Nitrosomonadaceae;g__Nitrosomonas;s__Nitrosomonas sp021774265
OFTM113	OFTM113_OFTM113_110_6	K01069 K20257	6	K01069	hydroxyacylglutathione hydrolase [EC:3.1.2.6]	Metallo-beta-lactamase superfamily [PF00753.29]	UniRef90_A0A3E1DCF9 Glyoxylase, beta-lactamase superfamily II n=1 Tax=Candidatus Nitrotoga sp. SPKER TaxID=2184312 RepID=A0A3E1DCF9_9PROT			K20257	2-aminobenzoylacetyl-CoA thioesterase [EC:3.1.2.32]										d__Bacteria;p__Pseudomonadota;c__Gammaproteobacteria;o__Burkholderiales;f__Nitrosomonadaceae;g__Nitrosomonas;s__Nitrosomonas sp021774265
OFTM113	OFTM113_OFTM113_110_7	K22042 K23988	7	K22042	ArsR family transcriptional regulator, virulence genes transcriptional regulator	Bacterial regulatory protein, arsR family [PF01022.22]; Helix-turn-helix domain [PF12840.9]	UniRef90_A0A3E1DCF2 Transcriptional regulator, ArsR family n=1 Tax=Candidatus Nitrotoga sp. SPKER TaxID=2184312 RepID=A0A3E1DCF2_9PROT			K23988	ArsR family transcriptional regulator, arsenate/arsenite/antimonite-responsive transcriptional repressor / arsenate reductase (thioredoxin) [EC:1.20.4.4]										d__Bacteria;p__Pseudomonadota;c__Gammaproteobacteria;o__Burkholderiales;f__Nitrosomonadaceae;g__Nitrosomonas;s__Nitrosomonas sp021774265
OFTM113	OFTM113_OFTM113_110_8	K22436	8			Putative phosphatase (DUF442) [PF04273.15]	UniRef90_A0A3E1DCF7 Sulfide:quinone oxidoreductase n=1 Tax=Candidatus Nitrotoga sp. SPKER TaxID=2184312 RepID=A0A3E1DCF7_9PROT			K22436	psilocybin synthase [EC:2.1.1.345]										d__Bacteria;p__Pseudomonadota;c__Gammaproteobacteria;o__Burkholderiales;f__Nitrosomonadaceae;g__Nitrosomonas;s__Nitrosomonas sp021774265
OFTM113	OFTM113_OFTM113_110_9	K07090	9	K07090	uncharacterized protein	Sulfite exporter TauE/SafE [PF01925.21]	UniRef90_A0A3E1DCJ9 Probable membrane transporter protein n=1 Tax=Candidatus Nitrotoga sp. SPKER TaxID=2184312 RepID=A0A3E1DCJ9_9PROT			K07090	uncharacterized protein	sulfite exporter taue/safe family protein									d__Bacteria;p__Pseudomonadota;c__Gammaproteobacteria;o__Burkholderiales;f__Nitrosomonadaceae;g__Nitrosomonas;s__Nitrosomonas sp021774265
OFTM113	OFTM113_OFTM113_111_1		1				UniRef90_J4KSB1 RHS repeat protein n=1 Tax=SAR86 cluster bacterium SAR86B TaxID=1123867 RepID=J4KSB1_9GAMM														d__Bacteria;p__Pseudomonadota;c__Gammaproteobacteria;o__Burkholderiales;f__Nitrosomonadaceae;g__Nitrosomonas;s__Nitrosomonas sp021774265
OFTM113	OFTM113_OFTM113_111_2		2			von Willebrand factor type A domain [PF00092.30]	UniRef90_UPI0015D4DA1A VWA domain-containing protein n=1 Tax=Azospirillum oleiclasticum TaxID=2735135 RepID=UPI0015D4DA1A														d__Bacteria;p__Pseudomonadota;c__Gammaproteobacteria;o__Burkholderiales;f__Nitrosomonadaceae;g__Nitrosomonas;s__Nitrosomonas sp021774265
OFTM113	OFTM113_OFTM113_111_3	K02028	3			ABC transporter [PF00005.29]	UniRef90_A0A7W4PQ80 ATP-binding cassette domain-containing protein n=1 Tax=Gluconacetobacter takamatsuzukensis TaxID=1286190 RepID=A0A7W4PQ80_9PROT			K02028	polar amino acid transport system ATP-binding protein [EC:7.4.2.1]										d__Bacteria;p__Pseudomonadota;c__Gammaproteobacteria;o__Burkholderiales;f__Nitrosomonadaceae;g__Nitrosomonas;s__Nitrosomonas sp021774265
OFTM113	OFTM113_OFTM113_111_4		4				UniRef90_UPI0013C47664 hypothetical protein n=1 Tax=Cohaesibacter haloalkalitolerans TaxID=1162980 RepID=UPI0013C47664														d__Bacteria;p__Pseudomonadota;c__Gammaproteobacteria;o__Burkholderiales;f__Nitrosomonadaceae;g__Nitrosomonas;s__Nitrosomonas sp021774265
OFTM113	OFTM113_OFTM113_111_5	K13444	5			Sulfatase-modifying factor enzyme 1 [PF03781.18]	UniRef90_K9H1X9 FGE-sulfatase domain-containing protein n=2 Tax=Caenispirillum TaxID=414051 RepID=K9H1X9_9PROT			K13444	formylglycine-generating enzyme [EC:1.8.3.7]										d__Bacteria;p__Pseudomonadota;c__Gammaproteobacteria;o__Burkholderiales;f__Nitrosomonadaceae;g__Nitrosomonas;s__Nitrosomonas sp021774265
OFTM113	OFTM113_OFTM113_111_6		6																		d__Bacteria;p__Pseudomonadota;c__Gammaproteobacteria;o__Burkholderiales;f__Nitrosomonadaceae;g__Nitrosomonas;s__Nitrosomonas sp021774265
OFTM113	OFTM113_OFTM113_111_7		7																		d__Bacteria;p__Pseudomonadota;c__Gammaproteobacteria;o__Burkholderiales;f__Nitrosomonadaceae;g__Nitrosomonas;s__Nitrosomonas sp021774265
OFTM113	OFTM113_OFTM113_111_8		8			Phage integrase family [PF00589.24]; Arm DNA-binding domain [PF13356.8]	UniRef90_A0A1I0GF07 Site-specific recombinase XerD n=4 Tax=Nitrosomonas TaxID=914 RepID=A0A1I0GF07_9PROT					site-specific integrase									d__Bacteria;p__Pseudomonadota;c__Gammaproteobacteria;o__Burkholderiales;f__Nitrosomonadaceae;g__Nitrosomonas;s__Nitrosomonas sp021774265
OFTM113	OFTM113_OFTM113_112_1	K02014	1				UniRef90_A0A1I4AKF3 Outer membrane receptor proteins, mostly Fe transport n=2 Tax=Nitrosomonas aestuarii TaxID=52441 RepID=A0A1I4AKF3_9PROT			K02014	iron complex outermembrane recepter protein	tonb-dependent receptor									d__Bacteria;p__Pseudomonadota;c__Gammaproteobacteria;o__Burkholderiales;f__Nitrosomonadaceae;g__Nitrosomonas;s__Nitrosomonas sp021774265
OFTM113	OFTM113_OFTM113_112_10	K03190	10	K03190	urease accessory protein	UreD urease accessory protein [PF01774.19]	UniRef90_A0A1I4AJQ5 Urease accessory protein UreD n=3 Tax=Nitrosomonas aestuarii TaxID=52441 RepID=A0A1I4AJQ5_9PROT			K03190	urease accessory protein										d__Bacteria;p__Pseudomonadota;c__Gammaproteobacteria;o__Burkholderiales;f__Nitrosomonadaceae;g__Nitrosomonas;s__Nitrosomonas sp021774265
OFTM113	OFTM113_OFTM113_112_11		11				UniRef90_A0A1I4AJI8 Short chain amide porin n=1 Tax=Nitrosomonas aestuarii TaxID=52441 RepID=A0A1I4AJI8_9PROT					hypothetical protein									d__Bacteria;p__Pseudomonadota;c__Gammaproteobacteria;o__Burkholderiales;f__Nitrosomonadaceae;g__Nitrosomonas;s__Nitrosomonas sp021774265
OFTM113	OFTM113_OFTM113_112_12	K09819	12			ABC 3 transport family [PF00950.19]	UniRef90_A0A358JKU5 Metal ABC transporter permease n=3 Tax=Nitrosomonas TaxID=914 RepID=A0A358JKU5_9PROT			K09819	manganese/iron transport system permease protein				K09819	K09819_Nmul_A1230_Q2Y9N8_ABC.MN.P	62.542	2.72e-118	344	99	d__Bacteria;p__Pseudomonadota;c__Gammaproteobacteria;o__Burkholderiales;f__Nitrosomonadaceae;g__Nitrosomonas;s__Nitrosomonas sp021774265
OFTM113	OFTM113_OFTM113_112_13	K10539 K11710	13			ABC transporter [PF00005.29]	UniRef90_A0A1I4AJX5 Zinc/manganese transport system ATP-binding protein/zinc transport system ATP-binding protein n=2 Tax=Nitrosomonas aestuarii TaxID=52441 RepID=A0A1I4AJX5_9PROT			K10539	L-arabinose transport system ATP-binding protein [EC:7.5.2.12]				K11710	K11710_Nmar_0329_A9A441_troB	35.652	1.4e-50	168	89	d__Bacteria;p__Pseudomonadota;c__Gammaproteobacteria;o__Burkholderiales;f__Nitrosomonadaceae;g__Nitrosomonas;s__Nitrosomonas sp021774265
OFTM113	OFTM113_OFTM113_112_14	K09815 K09818	14			Zinc-uptake complex component A periplasmic [PF01297.19]	UniRef90_A0A1I4ALH1 Zinc/manganese transport system substrate-binding protein/manganese/iron transport system substrate-binding protein n=3 Tax=Nitrosomonas aestuarii TaxID=52441 RepID=A0A1I4ALH1_9PROT			K09815	zinc transport system substrate-binding protein				K09818	K09818_Nmul_A1232_Q2Y9N6_ABC.MN.S	68.91	1.83e-164	464	90	d__Bacteria;p__Pseudomonadota;c__Gammaproteobacteria;o__Burkholderiales;f__Nitrosomonadaceae;g__Nitrosomonas;s__Nitrosomonas sp021774265
OFTM113	OFTM113_OFTM113_112_15	K03187	15	K03187	urease accessory protein	UreE urease accessory protein, C-terminal domain [PF05194.14]; UreE urease accessory protein, N-terminal domain [PF02814.17]	UniRef90_A0A1I4AJN8 Urease accessory protein UreE n=2 Tax=Nitrosomonas aestuarii TaxID=52441 RepID=A0A1I4AJN8_9PROT					urease accessory protein uree	PF05194 PF02814	IPR012406 IPR007864 IPR036675 IPR004029 IPR036118							d__Bacteria;p__Pseudomonadota;c__Gammaproteobacteria;o__Burkholderiales;f__Nitrosomonadaceae;g__Nitrosomonas;s__Nitrosomonas sp021774265
OFTM113	OFTM113_OFTM113_112_15	K03187	15	K03187	urease accessory protein	UreE urease accessory protein, C-terminal domain [PF05194.14]; UreE urease accessory protein, N-terminal domain [PF02814.17]	UniRef90_A0A1I4AJN8 Urease accessory protein UreE n=2 Tax=Nitrosomonas aestuarii TaxID=52441 RepID=A0A1I4AJN8_9PROT			K03187	urease accessory protein	urease accessory protein uree									d__Bacteria;p__Pseudomonadota;c__Gammaproteobacteria;o__Burkholderiales;f__Nitrosomonadaceae;g__Nitrosomonas;s__Nitrosomonas sp021774265
OFTM113	OFTM113_OFTM113_112_16		16			Universal stress protein family [PF00582.28]	UniRef90_A0A1I4AKW1 Nucleotide-binding universal stress protein, UspA family n=2 Tax=Nitrosomonas aestuarii TaxID=52441 RepID=A0A1I4AKW1_9PROT					universal stress protein									d__Bacteria;p__Pseudomonadota;c__Gammaproteobacteria;o__Burkholderiales;f__Nitrosomonadaceae;g__Nitrosomonas;s__Nitrosomonas sp021774265
OFTM113	OFTM113_OFTM113_112_17		17			Endonuclease/Exonuclease/phosphatase family [PF03372.25]	UniRef90_A0A2P7NV20 Endonuclease n=1 Tax=Nitrosomonas sp. APG5 TaxID=2116706 RepID=A0A2P7NV20_9PROT					endonuclease/exonuclease/phosphatase family protein									d__Bacteria;p__Pseudomonadota;c__Gammaproteobacteria;o__Burkholderiales;f__Nitrosomonadaceae;g__Nitrosomonas;s__Nitrosomonas sp021774265
OFTM113	OFTM113_OFTM113_112_2	K07722	2	K07722	CopG family transcriptional regulator, nickel-responsive regulator	NikR C terminal nickel binding domain [PF08753.13]	UniRef90_A0A1I4AIB8 Putative nickel-responsive regulator n=1 Tax=Nitrosomonas aestuarii TaxID=52441 RepID=A0A1I4AIB8_9PROT					nickel-responsive regulator	PF08753 PF01402	IPR027271 IPR013321 IPR002145 IPR022988 IPR014160 IPR010985 IPR014864							d__Bacteria;p__Pseudomonadota;c__Gammaproteobacteria;o__Burkholderiales;f__Nitrosomonadaceae;g__Nitrosomonas;s__Nitrosomonas sp021774265
OFTM113	OFTM113_OFTM113_112_2	K07722	2	K07722	CopG family transcriptional regulator, nickel-responsive regulator	NikR C terminal nickel binding domain [PF08753.13]	UniRef90_A0A1I4AIB8 Putative nickel-responsive regulator n=1 Tax=Nitrosomonas aestuarii TaxID=52441 RepID=A0A1I4AIB8_9PROT			K07722	CopG family transcriptional regulator, nickel-responsive regulator	nickel-responsive transcriptional regulator nikr									d__Bacteria;p__Pseudomonadota;c__Gammaproteobacteria;o__Burkholderiales;f__Nitrosomonadaceae;g__Nitrosomonas;s__Nitrosomonas sp021774265
OFTM113	OFTM113_OFTM113_112_3	K01673 K22576	3	K01673	carbonic anhydrase [EC:4.2.1.1]	Carbonic anhydrase [PF00484.21]	UniRef90_A0A1I4AID7 Carbonic anhydrase n=4 Tax=Nitrosomonas TaxID=914 RepID=A0A1I4AID7_9PROT			K22576	carbonyl sulfide hydrolase [EC:3.13.1.7]				K01673	K01673_cynT_NITGR_v2_0984	41.146	6.02e-42	143	97	d__Bacteria;p__Pseudomonadota;c__Gammaproteobacteria;o__Burkholderiales;f__Nitrosomonadaceae;g__Nitrosomonas;s__Nitrosomonas sp021774265
OFTM113	OFTM113_OFTM113_112_4	K08717 K08716	4	K08717	urea transporter	Urea transporter [PF03253.16]	UniRef90_A0A358JMF8 Urea transporter n=3 Tax=Nitrosomonas TaxID=914 RepID=A0A358JMF8_9PROT			K08716	solute carrier family 14 (urea transporter)										d__Bacteria;p__Pseudomonadota;c__Gammaproteobacteria;o__Burkholderiales;f__Nitrosomonadaceae;g__Nitrosomonas;s__Nitrosomonas sp021774265
OFTM113	OFTM113_OFTM113_112_5	K03189	5	K03189	urease accessory protein	Urease alpha-subunit, N-terminal domain [PF00449.22]; CobW/HypB/UreG, nucleotide-binding domain [PF02492.21]; Elongation factor Tu GTP binding domain [PF00009.29]	UniRef90_A0A1H9L502 Urease accessory protein UreG n=2 Tax=Nitrosomonas TaxID=914 RepID=A0A1H9L502_9PROT			K03189	urease accessory protein										d__Bacteria;p__Pseudomonadota;c__Gammaproteobacteria;o__Burkholderiales;f__Nitrosomonadaceae;g__Nitrosomonas;s__Nitrosomonas sp021774265
OFTM113	OFTM113_OFTM113_112_6	K03188	6	K03188	urease accessory protein	UreF [PF01730.18]	UniRef90_A0A1I4AJ71 Urease accessory protein UreF n=2 Tax=Nitrosomonas aestuarii TaxID=52441 RepID=A0A1I4AJ71_9PROT			K03188	urease accessory protein										d__Bacteria;p__Pseudomonadota;c__Gammaproteobacteria;o__Burkholderiales;f__Nitrosomonadaceae;g__Nitrosomonas;s__Nitrosomonas sp021774265
OFTM113	OFTM113_OFTM113_112_7	K01428 K21593	7	K01428	urease subunit alpha [EC:3.5.1.5]		UniRef90_A0A1I4AJH9 Urease subunit alpha n=5 Tax=Nitrosomonas TaxID=914 RepID=A0A1I4AJH9_9PROT		MER0240261 - urease (Nitrosomonas sp. AL212) [M38.982]	K21593	melamine deaminase [EC:3.5.4.45]				K01428	K01428_NITMOv2_1260_A0A0K2G9Q9_ureC	66.261	0	771	100	d__Bacteria;p__Pseudomonadota;c__Gammaproteobacteria;o__Burkholderiales;f__Nitrosomonadaceae;g__Nitrosomonas;s__Nitrosomonas sp021774265
OFTM113	OFTM113_OFTM113_112_8	K01429	8	K01429	urease subunit beta [EC:3.5.1.5]		UniRef90_A0A1I4AJB7 Urease subunit beta n=4 Tax=Nitrosomonas TaxID=914 RepID=A0A1I4AJB7_9PROT		MER0004826 - urease (Klebsiella aerogenes) [M38.982]			urea amidohydrolase subunit beta	PF00699	IPR002019 IPR036461							d__Bacteria;p__Pseudomonadota;c__Gammaproteobacteria;o__Burkholderiales;f__Nitrosomonadaceae;g__Nitrosomonas;s__Nitrosomonas sp021774265
OFTM113	OFTM113_OFTM113_112_8	K01429	8	K01429	urease subunit beta [EC:3.5.1.5]		UniRef90_A0A1I4AJB7 Urease subunit beta n=4 Tax=Nitrosomonas TaxID=914 RepID=A0A1I4AJB7_9PROT		MER0004826 - urease (Klebsiella aerogenes) [M38.982]	K01429	urease subunit beta [EC:3.5.1.5]	urease subunit beta									d__Bacteria;p__Pseudomonadota;c__Gammaproteobacteria;o__Burkholderiales;f__Nitrosomonadaceae;g__Nitrosomonas;s__Nitrosomonas sp021774265
OFTM113	OFTM113_OFTM113_112_9	K01430	9	K01430	urease subunit gamma [EC:3.5.1.5]	Urease, gamma subunit [PF00547.20]	UniRef90_A0A1I4AKZ5 Urease subunit gamma n=1 Tax=Nitrosomonas aestuarii TaxID=52441 RepID=A0A1I4AKZ5_9PROT			K01430	urease subunit gamma [EC:3.5.1.5]				K01430	K01430_NITMOv2_1253_ALA57681_ureA	64.646	1.04e-42	137	99	d__Bacteria;p__Pseudomonadota;c__Gammaproteobacteria;o__Burkholderiales;f__Nitrosomonadaceae;g__Nitrosomonas;s__Nitrosomonas sp021774265
OFTM113	OFTM113_OFTM113_113_1		1				UniRef90_A0A1H9SLH4 Integrase core domain-containing protein n=1 Tax=Nitrosomonas sp. Nm51 TaxID=133720 RepID=A0A1H9SLH4_9PROT														d__Bacteria;p__Pseudomonadota;c__Gammaproteobacteria;o__Burkholderiales;f__Nitrosomonadaceae;g__Nitrosomonas;s__Nitrosomonas sp021774265
OFTM113	OFTM113_OFTM113_113_2	K09667	2			MalT-like TPR region [PF17874.3]; Tetratricopeptide repeat [PF13424.8]; Tetratricopeptide repeat [PF13429.8]; Tetratricopeptide repeat [PF13374.8]; Tetratrico peptide repeat [PF12688.9]	UniRef90_A0A329AE30 Tetratricopeptide repeat protein n=1 Tax=Nitrosomonas sp. Nm143 TaxID=200123 RepID=A0A329AE30_9PROT			K09667	protein O-GlcNAc transferase [EC:2.4.1.255]										d__Bacteria;p__Pseudomonadota;c__Gammaproteobacteria;o__Burkholderiales;f__Nitrosomonadaceae;g__Nitrosomonas;s__Nitrosomonas sp021774265
OFTM113	OFTM113_OFTM113_113_3		3			Transposase [PF01527.22]	UniRef90_A0A7C1U5J0 IS3 family transposase n=1 Tax=Sphingomonadales bacterium TaxID=1978525 RepID=A0A7C1U5J0_9SPHN					transposase									d__Bacteria;p__Pseudomonadota;c__Gammaproteobacteria;o__Burkholderiales;f__Nitrosomonadaceae;g__Nitrosomonas;s__Nitrosomonas sp021774265
OFTM113	OFTM113_OFTM113_113_3		3			Transposase [PF01527.22]	UniRef90_A0A7C1U5J0 IS3 family transposase n=1 Tax=Sphingomonadales bacterium TaxID=1978525 RepID=A0A7C1U5J0_9SPHN					insertion element isr1 uncharacterized 10 kda protein a3	PF01527	IPR009057 IPR002514							d__Bacteria;p__Pseudomonadota;c__Gammaproteobacteria;o__Burkholderiales;f__Nitrosomonadaceae;g__Nitrosomonas;s__Nitrosomonas sp021774265
OFTM113	OFTM113_OFTM113_113_4	K07497	4				UniRef90_A0A7C1U5J0 IS3 family transposase n=1 Tax=Sphingomonadales bacterium TaxID=1978525 RepID=A0A7C1U5J0_9SPHN			K07497	putative transposase	is3 family transposase									d__Bacteria;p__Pseudomonadota;c__Gammaproteobacteria;o__Burkholderiales;f__Nitrosomonadaceae;g__Nitrosomonas;s__Nitrosomonas sp021774265
OFTM113	OFTM113_OFTM113_113_5	K07497	5				UniRef90_A0A2Z6EUS8 ISxac2 Transposase n=2 Tax=Mycoavidus cysteinexigens TaxID=1553431 RepID=A0A2Z6EUS8_9BURK			K07497	putative transposase	is3 family transposase									d__Bacteria;p__Pseudomonadota;c__Gammaproteobacteria;o__Burkholderiales;f__Nitrosomonadaceae;g__Nitrosomonas;s__Nitrosomonas sp021774265
OFTM113	OFTM113_OFTM113_113_6	K25056	6			Integrase core domain [PF00665.28]; Integrase core domain [PF13683.8]	UniRef90_UPI000C01F572 IS3 family transposase n=1 Tax=Ghiorsea bivora TaxID=1485545 RepID=UPI000C01F572			K25056	HTLV-1 integrase										d__Bacteria;p__Pseudomonadota;c__Gammaproteobacteria;o__Burkholderiales;f__Nitrosomonadaceae;g__Nitrosomonas;s__Nitrosomonas sp021774265
OFTM113	OFTM113_OFTM113_114_1		1				UniRef90_A0A1H3P5H4 Transposase IS116/IS110/IS902 family protein n=2 Tax=Nitrosomonas TaxID=914 RepID=A0A1H3P5H4_9PROT														d__Bacteria;p__Pseudomonadota;c__Gammaproteobacteria;o__Burkholderiales;f__Nitrosomonadaceae;g__Nitrosomonas;s__Nitrosomonas sp021774265
OFTM113	OFTM113_OFTM113_114_10		10				UniRef90_A0A523GTQ1 Polyisoprenoid-binding protein n=1 Tax=Betaproteobacteria bacterium TaxID=1891241 RepID=A0A523GTQ1_9PROT		MER0082063 - (Ralstonia pickettii) [S85.UNW]			ycei family protein									d__Bacteria;p__Pseudomonadota;c__Gammaproteobacteria;o__Burkholderiales;f__Nitrosomonadaceae;g__Nitrosomonas;s__Nitrosomonas sp021774265
OFTM113	OFTM113_OFTM113_114_10		10				UniRef90_A0A523GTQ1 Polyisoprenoid-binding protein n=1 Tax=Betaproteobacteria bacterium TaxID=1891241 RepID=A0A523GTQ1_9PROT		MER0082063 - (Ralstonia pickettii) [S85.UNW]			protein ycei	PF04264	IPR007372 IPR036761 IPR023480							d__Bacteria;p__Pseudomonadota;c__Gammaproteobacteria;o__Burkholderiales;f__Nitrosomonadaceae;g__Nitrosomonas;s__Nitrosomonas sp021774265
OFTM113	OFTM113_OFTM113_114_11		11				UniRef90_H9BWT5 Uncharacterized protein n=1 Tax=uncultured bacterium W4-87b TaxID=1130995 RepID=H9BWT5_9BACT					hypothetical protein									d__Bacteria;p__Pseudomonadota;c__Gammaproteobacteria;o__Burkholderiales;f__Nitrosomonadaceae;g__Nitrosomonas;s__Nitrosomonas sp021774265
OFTM113	OFTM113_OFTM113_114_12	K03690	12	K03690	ubiquinone biosynthesis accessory factor UbiJ		UniRef90_A0A1N6IKE4 Ubiquinone biosynthesis protein UbiJ n=1 Tax=Nitrosomonas cryotolerans ATCC 49181 TaxID=1131553 RepID=A0A1N6IKE4_9PROT			K03690	ubiquinone biosynthesis accessory factor UbiJ										d__Bacteria;p__Pseudomonadota;c__Gammaproteobacteria;o__Burkholderiales;f__Nitrosomonadaceae;g__Nitrosomonas;s__Nitrosomonas sp021774265
OFTM113	OFTM113_OFTM113_114_13	K03688	13	K03688	ubiquinone biosynthesis protein	ABC1 atypical kinase-like domain [PF03109.18]	UniRef90_UPI0013705D2B ubiquinone biosynthesis regulatory protein kinase UbiB n=1 Tax=Nitrosomonas sp. JL21 TaxID=153949 RepID=UPI0013705D2B			K03688	ubiquinone biosynthesis protein										d__Bacteria;p__Pseudomonadota;c__Gammaproteobacteria;o__Burkholderiales;f__Nitrosomonadaceae;g__Nitrosomonas;s__Nitrosomonas sp021774265
OFTM113	OFTM113_OFTM113_114_14	K03294	14			Amino acid permease [PF13520.8]; Amino acid permease [PF00324.23]	UniRef90_A0A1I4ERW1 Amino acid/polyamine/organocation transporter, APC superfamily n=3 Tax=Nitrosomonas TaxID=914 RepID=A0A1I4ERW1_9PROT			K03294	basic amino acid/polyamine antiporter, APA family										d__Bacteria;p__Pseudomonadota;c__Gammaproteobacteria;o__Burkholderiales;f__Nitrosomonadaceae;g__Nitrosomonas;s__Nitrosomonas sp021774265
OFTM113	OFTM113_OFTM113_114_15	K05820	15	K05820	MFS transporter, PPP family, 3-phenylpropionic acid transporter	MFS_1 like family [PF12832.9]; Nucleoside H+ symporter [PF03825.18]; LacY proton/sugar symporter [PF01306.21]; Major Facilitator Superfamily [PF07690.18]	UniRef90_A0A328ZY75 PPP family 3-phenylpropionic acid transporter n=1 Tax=Nitrosomonas sp. Nm143 TaxID=200123 RepID=A0A328ZY75_9PROT			K05820	MFS transporter, PPP family, 3-phenylpropionic acid transporter										d__Bacteria;p__Pseudomonadota;c__Gammaproteobacteria;o__Burkholderiales;f__Nitrosomonadaceae;g__Nitrosomonas;s__Nitrosomonas sp021774265
OFTM113	OFTM113_OFTM113_114_16	K02428	16	K02428	XTP/dITP diphosphohydrolase [EC:3.6.1.66]	Ham1 family [PF01725.18]	UniRef90_A0A329A1J6 dITP/XTP pyrophosphatase n=2 Tax=Nitrosomonas sp. Nm143 TaxID=200123 RepID=A0A329A1J6_9PROT					nucleoside-triphosphate pyrophosphatase	PF01725	IPR020922 IPR002637 IPR029001							d__Bacteria;p__Pseudomonadota;c__Gammaproteobacteria;o__Burkholderiales;f__Nitrosomonadaceae;g__Nitrosomonas;s__Nitrosomonas sp021774265
OFTM113	OFTM113_OFTM113_114_16	K02428	16	K02428	XTP/dITP diphosphohydrolase [EC:3.6.1.66]	Ham1 family [PF01725.18]	UniRef90_A0A329A1J6 dITP/XTP pyrophosphatase n=2 Tax=Nitrosomonas sp. Nm143 TaxID=200123 RepID=A0A329A1J6_9PROT			K02428	XTP/dITP diphosphohydrolase [EC:3.6.1.66]	rdgb/ham1 family non-canonical purine ntp pyrophosphatase									d__Bacteria;p__Pseudomonadota;c__Gammaproteobacteria;o__Burkholderiales;f__Nitrosomonadaceae;g__Nitrosomonas;s__Nitrosomonas sp021774265
OFTM113	OFTM113_OFTM113_114_17	K00989	17	K00989	ribonuclease PH [EC:2.7.7.56]	3' exoribonuclease family, domain 1 [PF01138.23]; 3' exoribonuclease family, domain 2 [PF03725.17]	UniRef90_A0A2E6UPV6 Ribonuclease PH n=1 Tax=Nitrosomonadaceae bacterium TaxID=2026767 RepID=A0A2E6UPV6_9PROT			K00989	ribonuclease PH [EC:2.7.7.56]										d__Bacteria;p__Pseudomonadota;c__Gammaproteobacteria;o__Burkholderiales;f__Nitrosomonadaceae;g__Nitrosomonas;s__Nitrosomonas sp021774265
OFTM113	OFTM113_OFTM113_114_18	K01265	18	K01265	methionyl aminopeptidase [EC:3.4.11.18]		UniRef90_A0A1I2D4X4 Methionine aminopeptidase n=1 Tax=Nitrosomonas sp. Nm166 TaxID=1881054 RepID=A0A1I2D4X4_9PROT		MER0253000 - methionyl aminopeptidase 1 ({Escherichia}-type) (Nitrosomonas sp. Is79A3) [M24.001]	K01265	methionyl aminopeptidase [EC:3.4.11.18]										d__Bacteria;p__Pseudomonadota;c__Gammaproteobacteria;o__Burkholderiales;f__Nitrosomonadaceae;g__Nitrosomonas;s__Nitrosomonas sp021774265
OFTM113	OFTM113_OFTM113_114_19		19				UniRef90_A0A1H3MQB7 Uncharacterized protein n=2 Tax=unclassified Nitrosomonas TaxID=2609265 RepID=A0A1H3MQB7_9PROT					spor domain-containing protein									d__Bacteria;p__Pseudomonadota;c__Gammaproteobacteria;o__Burkholderiales;f__Nitrosomonadaceae;g__Nitrosomonas;s__Nitrosomonas sp021774265
OFTM113	OFTM113_OFTM113_114_2	K04770	2				UniRef90_A0A1I1YP06 Endopeptidase La n=1 Tax=Nitrosomonas sp. Nm166 TaxID=1881054 RepID=A0A1I1YP06_9PROT		MER0253064 - family S16 unassigned peptidases (Nitrosomonas sp. Is79A3) [S16.UPW]	K04770	Lon-like ATP-dependent protease [EC:3.4.21.-]										d__Bacteria;p__Pseudomonadota;c__Gammaproteobacteria;o__Burkholderiales;f__Nitrosomonadaceae;g__Nitrosomonas;s__Nitrosomonas sp021774265
OFTM113	OFTM113_OFTM113_114_20		20			Cytochrome C oxidase, cbb3-type, subunit III [PF13442.8]; Cytochrome c [PF00034.23]	UniRef90_A0A1N6J7W8 Cytochrome c553 n=1 Tax=Nitrosomonas cryotolerans ATCC 49181 TaxID=1131553 RepID=A0A1N6J7W8_9PROT					cytochrome c4	PF13442	IPR009056 IPR036909 IPR008168 IPR024167							d__Bacteria;p__Pseudomonadota;c__Gammaproteobacteria;o__Burkholderiales;f__Nitrosomonadaceae;g__Nitrosomonas;s__Nitrosomonas sp021774265
OFTM113	OFTM113_OFTM113_114_20		20			Cytochrome C oxidase, cbb3-type, subunit III [PF13442.8]; Cytochrome c [PF00034.23]	UniRef90_A0A1N6J7W8 Cytochrome c553 n=1 Tax=Nitrosomonas cryotolerans ATCC 49181 TaxID=1131553 RepID=A0A1N6J7W8_9PROT					cytochrome c4									d__Bacteria;p__Pseudomonadota;c__Gammaproteobacteria;o__Burkholderiales;f__Nitrosomonadaceae;g__Nitrosomonas;s__Nitrosomonas sp021774265
OFTM113	OFTM113_OFTM113_114_21	K01845 K15785 K05830	21	K01845	glutamate-1-semialdehyde 2,1-aminomutase [EC:5.4.3.8]	Aminotransferase class-III [PF00202.23]	UniRef90_A0A329A5H6 Glutamate-1-semialdehyde 2,1-aminomutase n=1 Tax=Nitrosomonas sp. Nm143 TaxID=200123 RepID=A0A329A5H6_9PROT			K15785	L-2,4-diaminobutyrate transaminase [EC:2.6.1.76]				K05830	K05830_Nmar_1291_A9A1K8_lysJ	32.537	3.91e-47	168	82	d__Bacteria;p__Pseudomonadota;c__Gammaproteobacteria;o__Burkholderiales;f__Nitrosomonadaceae;g__Nitrosomonas;s__Nitrosomonas sp021774265
OFTM113	OFTM113_OFTM113_114_22	K00788 K14153	22	K00788	thiamine-phosphate pyrophosphorylase [EC:2.5.1.3]	Thiamine monophosphate synthase [PF02581.19]	UniRef90_A0A4P5UGC4 Thiamine-phosphate synthase n=1 Tax=Nitrosomonadaceae bacterium TaxID=2026767 RepID=A0A4P5UGC4_9PROT			K14153	hydroxymethylpyrimidine kinase / phosphomethylpyrimidine kinase / thiamine-phosphate diphosphorylase [EC:2.7.1.49 2.7.4.7 2.5.1.3]										d__Bacteria;p__Pseudomonadota;c__Gammaproteobacteria;o__Burkholderiales;f__Nitrosomonadaceae;g__Nitrosomonas;s__Nitrosomonas sp021774265
OFTM113	OFTM113_OFTM113_114_23	K21219	23			Phosphomethylpyrimidine kinase [PF08543.14]	UniRef90_A0A1N6J8H2 Hydroxymethylpyrimidine/phosphomethylpyrimidine kinase n=1 Tax=Nitrosomonas cryotolerans ATCC 49181 TaxID=1131553 RepID=A0A1N6J8H2_9PROT			K21219	hydroxymethylpyrimidine kinase / phosphomethylpyrimidine kinase / thiamine-phosphate diphosphorylase [EC:2.7.1.49 2.7.4.7 2.5.1.3]										d__Bacteria;p__Pseudomonadota;c__Gammaproteobacteria;o__Burkholderiales;f__Nitrosomonadaceae;g__Nitrosomonas;s__Nitrosomonas sp021774265
OFTM113	OFTM113_OFTM113_114_24		24			Rubredoxin [PF00301.22]	UniRef90_A0A1N6J881 Rubredoxin n=2 Tax=Nitrosomonas TaxID=914 RepID=A0A1N6J881_9PROT					rubredoxin-2	PF00301	IPR024922 IPR024934 IPR024935 IPR018527							d__Bacteria;p__Pseudomonadota;c__Gammaproteobacteria;o__Burkholderiales;f__Nitrosomonadaceae;g__Nitrosomonas;s__Nitrosomonas sp021774265
OFTM113	OFTM113_OFTM113_114_24		24			Rubredoxin [PF00301.22]	UniRef90_A0A1N6J881 Rubredoxin n=2 Tax=Nitrosomonas TaxID=914 RepID=A0A1N6J881_9PROT					rubredoxin									d__Bacteria;p__Pseudomonadota;c__Gammaproteobacteria;o__Burkholderiales;f__Nitrosomonadaceae;g__Nitrosomonas;s__Nitrosomonas sp021774265
OFTM113	OFTM113_OFTM113_114_25	K01759 K08234	25	K01759	lactoylglutathione lyase [EC:4.4.1.5]	Glyoxalase/Bleomycin resistance protein/Dioxygenase superfamily [PF00903.27]; Glyoxalase-like domain [PF12681.9]	UniRef90_A0A5C7VQY7 Aldoketomutase n=13 Tax=Proteobacteria TaxID=1224 RepID=A0A5C7VQY7_9PROT			K08234	glyoxylase I family protein										d__Bacteria;p__Pseudomonadota;c__Gammaproteobacteria;o__Burkholderiales;f__Nitrosomonadaceae;g__Nitrosomonas;s__Nitrosomonas sp021774265
OFTM113	OFTM113_OFTM113_114_26	K07056	26	K07056	16S rRNA (cytidine1402-2'-O)-methyltransferase [EC:2.1.1.198]	Tetrapyrrole (Corrin/Porphyrin) Methylases [PF00590.22]	UniRef90_A0A329ABF4 16S rRNA (Cytidine1402-2'-O)-methyltransferase n=1 Tax=Nitrosomonas sp. Nm143 TaxID=200123 RepID=A0A329ABF4_9PROT			K07056	16S rRNA (cytidine1402-2'-O)-methyltransferase [EC:2.1.1.198]										d__Bacteria;p__Pseudomonadota;c__Gammaproteobacteria;o__Burkholderiales;f__Nitrosomonadaceae;g__Nitrosomonas;s__Nitrosomonas sp021774265
OFTM113	OFTM113_OFTM113_114_27	K06195	27	K06195	ApaG protein	ApaG domain [PF04379.16]	UniRef90_A0A329A1K7 Protein ApaG n=1 Tax=Nitrosomonas sp. Nm143 TaxID=200123 RepID=A0A329A1K7_9PROT			K06195	ApaG protein										d__Bacteria;p__Pseudomonadota;c__Gammaproteobacteria;o__Burkholderiales;f__Nitrosomonadaceae;g__Nitrosomonas;s__Nitrosomonas sp021774265
OFTM113	OFTM113_OFTM113_114_28	K01783	28	K01783	ribulose-phosphate 3-epimerase [EC:5.1.3.1]	Ribulose-phosphate 3 epimerase family [PF00834.21]; Quinolinate phosphoribosyl transferase, C-terminal domain [PF01729.21]	UniRef90_F8GIK9 Ribulose-phosphate 3-epimerase n=18 Tax=Proteobacteria TaxID=1224 RepID=F8GIK9_NITSI			K01783	ribulose-phosphate 3-epimerase [EC:5.1.3.1]				K01783	K01783_G3M70_13390_A0A7T0G1R3_rpe	51.598	2.39e-74	226	99	d__Bacteria;p__Pseudomonadota;c__Gammaproteobacteria;o__Burkholderiales;f__Nitrosomonadaceae;g__Nitrosomonas;s__Nitrosomonas sp021774265
OFTM113	OFTM113_OFTM113_114_29	K01091 K24204	29	K01091	phosphoglycolate phosphatase [EC:3.1.3.18]	Haloacid dehalogenase-like hydrolase [PF13419.8]; haloacid dehalogenase-like hydrolase [PF00702.28]	UniRef90_A0A1N6J8J3 Phosphoglycolate phosphatase n=1 Tax=Nitrosomonas cryotolerans ATCC 49181 TaxID=1131553 RepID=A0A1N6J8J3_9PROT			K24204	mannitol-1-/sugar-/sorbitol-6-/2-deoxyglucose-6-phosphatase [EC:3.1.3.22 3.1.3.23 3.1.3.50 3.1.3.68]										d__Bacteria;p__Pseudomonadota;c__Gammaproteobacteria;o__Burkholderiales;f__Nitrosomonadaceae;g__Nitrosomonas;s__Nitrosomonas sp021774265
OFTM113	OFTM113_OFTM113_114_3	K00059 K11153	3	K00059	3-oxoacyl-[acyl-carrier protein] reductase [EC:1.1.1.100]	Enoyl-(Acyl carrier protein) reductase [PF13561.8]; short chain dehydrogenase [PF00106.27]; KR domain [PF08659.12]; GDP-mannose 4,6 dehydratase [PF16363.7]; NAD dependent epimerase/dehydratase family [PF01370.23]	UniRef90_A0A1I4BSL0 3-oxoacyl-[acyl-carrier protein] reductase n=3 Tax=Nitrosomonas TaxID=914 RepID=A0A1I4BSL0_9PROT			K11153	retinol dehydrogenase 12 [EC:1.1.1.300]										d__Bacteria;p__Pseudomonadota;c__Gammaproteobacteria;o__Burkholderiales;f__Nitrosomonadaceae;g__Nitrosomonas;s__Nitrosomonas sp021774265
OFTM113	OFTM113_OFTM113_114_30	K01657	30	K01657	anthranilate synthase component I [EC:4.1.3.27]	chorismate binding enzyme [PF00425.20]; Anthranilate synthase component I, N terminal region [PF04715.15]	UniRef90_A0A329A1S9 Anthranilate synthase component 1 n=1 Tax=Nitrosomonas sp. Nm143 TaxID=200123 RepID=A0A329A1S9_9PROT			K01657	anthranilate synthase component I [EC:4.1.3.27]										d__Bacteria;p__Pseudomonadota;c__Gammaproteobacteria;o__Burkholderiales;f__Nitrosomonadaceae;g__Nitrosomonas;s__Nitrosomonas sp021774265
OFTM113	OFTM113_OFTM113_114_31		31				UniRef90_A0A1N6J8S4 CBS domain n=2 Tax=Nitrosomonas cryotolerans TaxID=44575 RepID=A0A1N6J8S4_9PROT					cbs domain-containing protein									d__Bacteria;p__Pseudomonadota;c__Gammaproteobacteria;o__Burkholderiales;f__Nitrosomonadaceae;g__Nitrosomonas;s__Nitrosomonas sp021774265
OFTM113	OFTM113_OFTM113_114_32		32				UniRef90_A0A1I3YRT1 Uncharacterized protein n=1 Tax=Nitrosomonas aestuarii TaxID=52441 RepID=A0A1I3YRT1_9PROT														d__Bacteria;p__Pseudomonadota;c__Gammaproteobacteria;o__Burkholderiales;f__Nitrosomonadaceae;g__Nitrosomonas;s__Nitrosomonas sp021774265
OFTM113	OFTM113_OFTM113_114_33	K07715 K13041	33	K07715	two-component system, NtrC family, response regulator GlrR	Sigma-54 interaction domain [PF00158.28]; Sigma-54 interaction domain [PF14532.8]; Response regulator receiver domain [PF00072.26]	UniRef90_Q0AJP5 Two component, sigma54 specific, transcriptional regulator, Fis family n=5 Tax=Nitrosomonas TaxID=914 RepID=Q0AJP5_NITEC			K13041	two-component system, LuxR family, response regulator TtrR				K07715	K07715_NE0017_Q82Y70_qseF	74.55	0	693	98	d__Bacteria;p__Pseudomonadota;c__Gammaproteobacteria;o__Burkholderiales;f__Nitrosomonadaceae;g__Nitrosomonas;s__Nitrosomonas sp021774265
OFTM113	OFTM113_OFTM113_114_34	K00627	34				UniRef90_A0A329A241 Uncharacterized protein n=1 Tax=Nitrosomonas sp. Nm143 TaxID=200123 RepID=A0A329A241_9PROT					dihydrolipoamide acyltransferase									d__Bacteria;p__Pseudomonadota;c__Gammaproteobacteria;o__Burkholderiales;f__Nitrosomonadaceae;g__Nitrosomonas;s__Nitrosomonas sp021774265
OFTM113	OFTM113_OFTM113_114_35	K07711 K20972	35	K07711	two-component system, NtrC family, sensor histidine kinase GlrK [EC:2.7.13.3]	Histidine kinase-, DNA gyrase B-, and HSP90-like ATPase [PF02518.28]; His Kinase A (phospho-acceptor) domain [PF00512.27]	UniRef90_A0A329A3B3 Histidine kinase n=1 Tax=Nitrosomonas sp. Nm143 TaxID=200123 RepID=A0A329A3B3_9PROT			K20972	two-component system, sensor histidine kinase RetS				K07711	K07711_NE0015_Q82Y72_qseE	56.478	0	537	99	d__Bacteria;p__Pseudomonadota;c__Gammaproteobacteria;o__Burkholderiales;f__Nitrosomonadaceae;g__Nitrosomonas;s__Nitrosomonas sp021774265
OFTM113	OFTM113_OFTM113_114_36		36			Domain of unknown function (DUF5062) [PF16691.7]	UniRef90_A0A1G3FYY6 DUF5062 domain-containing protein n=3 Tax=root TaxID=1 RepID=A0A1G3FYY6_9GAMM					duf5062 family protein									d__Bacteria;p__Pseudomonadota;c__Gammaproteobacteria;o__Burkholderiales;f__Nitrosomonadaceae;g__Nitrosomonas;s__Nitrosomonas sp021774265
OFTM113	OFTM113_OFTM113_114_37	K13270	37			Protein of unknown function (DUF2959) [PF11172.10]	UniRef90_F9ZI45 Uncharacterized protein n=7 Tax=Nitrosomonas TaxID=914 RepID=F9ZI45_9PROT			K13270	flavonol 3-sulfotransferase [EC:2.8.2.25]										d__Bacteria;p__Pseudomonadota;c__Gammaproteobacteria;o__Burkholderiales;f__Nitrosomonadaceae;g__Nitrosomonas;s__Nitrosomonas sp021774265
OFTM113	OFTM113_OFTM113_114_38		38				UniRef90_UPI00034A278E hypothetical protein n=1 Tax=Pseudanabaena sp. PCC 6802 TaxID=118173 RepID=UPI00034A278E					hypothetical protein									d__Bacteria;p__Pseudomonadota;c__Gammaproteobacteria;o__Burkholderiales;f__Nitrosomonadaceae;g__Nitrosomonas;s__Nitrosomonas sp021774265
OFTM113	OFTM113_OFTM113_114_4	K06867 K13278	4	K06867,K06867	uncharacterized protein; uncharacterized protein	Ankyrin repeats (3 copies) [PF12796.9]; Ankyrin repeats (many copies) [PF13637.8]; Ankyrin repeats (many copies) [PF13857.8]; Ankyrin repeat [PF00023.32]; Ankyrin repeat [PF13606.8]	UniRef90_A0A1I2B6G3 ANK_REP_REGION domain-containing protein n=1 Tax=Nitrosomonas sp. Nm166 TaxID=1881054 RepID=A0A1I2B6G3_9PROT			K13278	60kDa lysophospholipase [EC:3.1.1.5 3.1.1.47 3.5.1.1]										d__Bacteria;p__Pseudomonadota;c__Gammaproteobacteria;o__Burkholderiales;f__Nitrosomonadaceae;g__Nitrosomonas;s__Nitrosomonas sp021774265
OFTM113	OFTM113_OFTM113_114_5	K03424	5	K03424	TatD DNase family protein [EC:3.1.21.-]	TatD related DNase [PF01026.23]	UniRef90_A0A1N6JJJ5 TatD DNase family protein n=1 Tax=Nitrosomonas cryotolerans ATCC 49181 TaxID=1131553 RepID=A0A1N6JJJ5_9PROT			K03424	TatD DNase family protein [EC:3.1.21.-]										d__Bacteria;p__Pseudomonadota;c__Gammaproteobacteria;o__Burkholderiales;f__Nitrosomonadaceae;g__Nitrosomonas;s__Nitrosomonas sp021774265
OFTM113	OFTM113_OFTM113_114_6	K01737	6	K01737	6-pyruvoyltetrahydropterin/6-carboxytetrahydropterin synthase [EC:4.2.3.12 4.1.2.50]	6-pyruvoyl tetrahydropterin synthase [PF01242.21]	UniRef90_A0A1I2B8F3 6-carboxy-5,6,7,8-tetrahydropterin synthase n=4 Tax=Nitrosomonas TaxID=914 RepID=A0A1I2B8F3_9PROT			K01737	6-pyruvoyltetrahydropterin/6-carboxytetrahydropterin synthase [EC:4.2.3.12 4.1.2.50]	6-carboxytetrahydropterin synthase qued									d__Bacteria;p__Pseudomonadota;c__Gammaproteobacteria;o__Burkholderiales;f__Nitrosomonadaceae;g__Nitrosomonas;s__Nitrosomonas sp021774265
OFTM113	OFTM113_OFTM113_114_7		7			Radical SAM superfamily [PF04055.23]	UniRef90_A0A329A4F8 Wyosine [tRNA(Phe)-imidazoG37] synthetase (Radical SAM superfamily) n=2 Tax=Nitrosomonas sp. Nm143 TaxID=200123 RepID=A0A329A4F8_9PROT					multispecies: radical sam protein									d__Bacteria;p__Pseudomonadota;c__Gammaproteobacteria;o__Burkholderiales;f__Nitrosomonadaceae;g__Nitrosomonas;s__Nitrosomonas sp021774265
OFTM113	OFTM113_OFTM113_114_8		8			Alginate export [PF13372.8]; outer membrane porin, OprD family [PF03573.15]	UniRef90_A0A357FW16 Alginate_exp domain-containing protein n=1 Tax=Rhodospirillaceae bacterium TaxID=1898112 RepID=A0A357FW16_9PROT					alginate export family protein									d__Bacteria;p__Pseudomonadota;c__Gammaproteobacteria;o__Burkholderiales;f__Nitrosomonadaceae;g__Nitrosomonas;s__Nitrosomonas sp021774265
OFTM113	OFTM113_OFTM113_114_9	K01048	9				UniRef90_A0A329A2X7 Pimeloyl-ACP methyl ester carboxylesterase n=1 Tax=Nitrosomonas sp. Nm143 TaxID=200123 RepID=A0A329A2X7_9PROT		MER0209251 - family S33 unassigned peptidases (Nitrosomonas sp. AL212) [S33.UPW]	K01048	lysophospholipase [EC:3.1.1.5]										d__Bacteria;p__Pseudomonadota;c__Gammaproteobacteria;o__Burkholderiales;f__Nitrosomonadaceae;g__Nitrosomonas;s__Nitrosomonas sp021774265
OFTM113	OFTM113_OFTM113_115_1		1			Arm DNA-binding domain [PF13356.8]; Phage integrase family [PF00589.24]	UniRef90_UPI000D317481 integrase arm-type DNA-binding domain-containing protein n=1 Tax=Nitrosomonas nitrosa TaxID=52442 RepID=UPI000D317481					integrase arm-type dna-binding domain-containing protein									d__Bacteria;p__Pseudomonadota;c__Gammaproteobacteria;o__Burkholderiales;f__Nitrosomonadaceae;g__Nitrosomonas;s__Nitrosomonas sp021774265
OFTM113	OFTM113_OFTM113_115_2		2			Protein of unknown function (DUF3465) [PF11948.10]	UniRef90_F8GFI8 Uncharacterized protein n=1 Tax=Nitrosomonas sp. (strain Is79A3) TaxID=261292 RepID=F8GFI8_NITSI					duf3465 domain-containing protein									d__Bacteria;p__Pseudomonadota;c__Gammaproteobacteria;o__Burkholderiales;f__Nitrosomonadaceae;g__Nitrosomonas;s__Nitrosomonas sp021774265
OFTM113	OFTM113_OFTM113_115_3		3			Protein of unknown function (DUF938) [PF06080.14]	UniRef90_UPI001682181A DUF938 domain-containing protein n=1 Tax=Spongiibacter sp. KMU-158 TaxID=2760804 RepID=UPI001682181A					duf938 domain-containing protein									d__Bacteria;p__Pseudomonadota;c__Gammaproteobacteria;o__Burkholderiales;f__Nitrosomonadaceae;g__Nitrosomonas;s__Nitrosomonas sp021774265
OFTM113	OFTM113_OFTM113_115_4	K10536	4	K10536	agmatine deiminase [EC:3.5.3.12]	Porphyromonas-type peptidyl-arginine deiminase [PF04371.17]	UniRef90_A0A1H9YPR0 Agmatine deiminase n=2 Tax=Nitrosomonas marina TaxID=917 RepID=A0A1H9YPR0_9PROT			K10536	agmatine deiminase [EC:3.5.3.12]										d__Bacteria;p__Pseudomonadota;c__Gammaproteobacteria;o__Burkholderiales;f__Nitrosomonadaceae;g__Nitrosomonas;s__Nitrosomonas sp021774265
OFTM113	OFTM113_OFTM113_116_1	K21470	1	K21470	L,D-transpeptidase YcbB	L,D-transpeptidase catalytic domain [PF03734.16]	UniRef90_A0A2V3VQ13 Murein L,D-transpeptidase YcbB/YkuD n=1 Tax=Nitrosomonas sp. Nm84 TaxID=200124 RepID=A0A2V3VQ13_9PROT			K21470	L,D-transpeptidase YcbB										d__Bacteria;p__Pseudomonadota;c__Gammaproteobacteria;o__Burkholderiales;f__Nitrosomonadaceae;g__Nitrosomonas;s__Nitrosomonas sp021774265
OFTM113	OFTM113_OFTM113_116_10		10				UniRef90_A0A1I4GVA4 PEP-CTERM protein-sorting domain-containing protein n=2 Tax=Nitrosomonas aestuarii TaxID=52441 RepID=A0A1I4GVA4_9PROT					hypothetical protein									d__Bacteria;p__Pseudomonadota;c__Gammaproteobacteria;o__Burkholderiales;f__Nitrosomonadaceae;g__Nitrosomonas;s__Nitrosomonas sp021774265
OFTM113	OFTM113_OFTM113_116_11		11				UniRef90_A0A136A4A7 Uncharacterized protein n=1 Tax=Paraglaciecola hydrolytica TaxID=1799789 RepID=A0A136A4A7_9ALTE														d__Bacteria;p__Pseudomonadota;c__Gammaproteobacteria;o__Burkholderiales;f__Nitrosomonadaceae;g__Nitrosomonas;s__Nitrosomonas sp021774265
OFTM113	OFTM113_OFTM113_116_12		12																		d__Bacteria;p__Pseudomonadota;c__Gammaproteobacteria;o__Burkholderiales;f__Nitrosomonadaceae;g__Nitrosomonas;s__Nitrosomonas sp021774265
OFTM113	OFTM113_OFTM113_116_13		13			RDD family [PF06271.14]	UniRef90_F9ZD42 RDD domain containing protein n=8 Tax=Nitrosomonas TaxID=914 RepID=F9ZD42_9PROT					rdd family protein									d__Bacteria;p__Pseudomonadota;c__Gammaproteobacteria;o__Burkholderiales;f__Nitrosomonadaceae;g__Nitrosomonas;s__Nitrosomonas sp021774265
OFTM113	OFTM113_OFTM113_116_14	K03832	14	K03832	periplasmic protein TonB	Gram-negative bacterial TonB protein C-terminal [PF03544.16]	UniRef90_A0A328ZYX4 Protein TonB n=1 Tax=Nitrosomonas sp. Nm143 TaxID=200123 RepID=A0A328ZYX4_9PROT			K03832	periplasmic protein TonB	energy transducer tonb									d__Bacteria;p__Pseudomonadota;c__Gammaproteobacteria;o__Burkholderiales;f__Nitrosomonadaceae;g__Nitrosomonas;s__Nitrosomonas sp021774265
OFTM113	OFTM113_OFTM113_116_15	K03561 K03562	15	K03561	biopolymer transport protein ExbB	MotA/TolQ/ExbB proton channel family [PF01618.18]	UniRef90_A0A329ACI0 Outer membrane transport energization protein ExbB n=1 Tax=Nitrosomonas sp. Nm143 TaxID=200123 RepID=A0A329ACI0_9PROT			K03562	biopolymer transport protein TolQ										d__Bacteria;p__Pseudomonadota;c__Gammaproteobacteria;o__Burkholderiales;f__Nitrosomonadaceae;g__Nitrosomonas;s__Nitrosomonas sp021774265
OFTM113	OFTM113_OFTM113_116_16	K03559 K03560	16	K03559	biopolymer transport protein ExbD	Biopolymer transport protein ExbD/TolR [PF02472.18]	UniRef90_F8GKA4 Biopolymer transport protein ExbD/TolR n=11 Tax=Proteobacteria TaxID=1224 RepID=F8GKA4_NITSI					biopolymer transport protein exbd1	PF02472	IPR003400							d__Bacteria;p__Pseudomonadota;c__Gammaproteobacteria;o__Burkholderiales;f__Nitrosomonadaceae;g__Nitrosomonas;s__Nitrosomonas sp021774265
OFTM113	OFTM113_OFTM113_116_16	K03559 K03560	16	K03559	biopolymer transport protein ExbD	Biopolymer transport protein ExbD/TolR [PF02472.18]	UniRef90_F8GKA4 Biopolymer transport protein ExbD/TolR n=11 Tax=Proteobacteria TaxID=1224 RepID=F8GKA4_NITSI			K03560	biopolymer transport protein TolR	biopolymer transporter exbd									d__Bacteria;p__Pseudomonadota;c__Gammaproteobacteria;o__Burkholderiales;f__Nitrosomonadaceae;g__Nitrosomonas;s__Nitrosomonas sp021774265
OFTM113	OFTM113_OFTM113_116_17	K07165	17	K07165	transmembrane sensor		UniRef90_A0A1N6FR68 FecR family protein n=1 Tax=Nitrosomonas cryotolerans ATCC 49181 TaxID=1131553 RepID=A0A1N6FR68_9PROT			K07165	transmembrane sensor	fecr family protein									d__Bacteria;p__Pseudomonadota;c__Gammaproteobacteria;o__Burkholderiales;f__Nitrosomonadaceae;g__Nitrosomonas;s__Nitrosomonas sp021774265
OFTM113	OFTM113_OFTM113_116_18	K00655 K02078 K13509	18	K00655,K02078	1-acyl-sn-glycerol-3-phosphate acyltransferase [EC:2.3.1.51]; acyl carrier protein	AMP-binding enzyme [PF00501.30]; Acyltransferase [PF01553.23]; Acyltransferase [PF19576.1]; Phosphopantetheine attachment site [PF00550.27]	UniRef90_A0A7X8CA67 AMP-binding protein n=1 Tax=Deltaproteobacteria bacterium TaxID=2026735 RepID=A0A7X8CA67_9DELT			K13509	lysophosphatidate acyltransferase [EC:2.3.1.51]										d__Bacteria;p__Pseudomonadota;c__Gammaproteobacteria;o__Burkholderiales;f__Nitrosomonadaceae;g__Nitrosomonas;s__Nitrosomonas sp021774265
OFTM113	OFTM113_OFTM113_116_19	K11102	19			Sodium:dicarboxylate symporter family [PF00375.20]	UniRef90_A0A7C3H581 Dicarboxylate/amino acid:cation symporter n=1 Tax=Gammaproteobacteria bacterium TaxID=1913989 RepID=A0A7C3H581_9GAMM			K11102	proton glutamate symport protein				K11102	K11102_b4077_P21345_gltP_gltT	36.538	3.79e-66	220	93	d__Bacteria;p__Pseudomonadota;c__Gammaproteobacteria;o__Burkholderiales;f__Nitrosomonadaceae;g__Nitrosomonas;s__Nitrosomonas sp021774265
OFTM113	OFTM113_OFTM113_116_2		2				UniRef90_A0A1I1WH71 Uncharacterized conserved protein YcbK, DUF882 family n=1 Tax=Nitrosomonas sp. Nm166 TaxID=1881054 RepID=A0A1I1WH71_9PROT		MER0253041 - subfamily M15A non-peptidase homologues (Nitrosomonas sp. Is79A3) [M15.UNA]			duf882 domain-containing protein									d__Bacteria;p__Pseudomonadota;c__Gammaproteobacteria;o__Burkholderiales;f__Nitrosomonadaceae;g__Nitrosomonas;s__Nitrosomonas sp021774265
OFTM113	OFTM113_OFTM113_116_2		2				UniRef90_A0A1I1WH71 Uncharacterized conserved protein YcbK, DUF882 family n=1 Tax=Nitrosomonas sp. Nm166 TaxID=1881054 RepID=A0A1I1WH71_9PROT		MER0253041 - subfamily M15A non-peptidase homologues (Nitrosomonas sp. Is79A3) [M15.UNA]			uncharacterized protein ycbk	PF05951	IPR010275 IPR009045 IPR006311							d__Bacteria;p__Pseudomonadota;c__Gammaproteobacteria;o__Burkholderiales;f__Nitrosomonadaceae;g__Nitrosomonas;s__Nitrosomonas sp021774265
OFTM113	OFTM113_OFTM113_116_20	K01752	20	K01752	L-serine dehydratase [EC:4.3.1.17]	Serine dehydratase alpha chain [PF03313.17]; Serine dehydratase beta chain [PF03315.17]	UniRef90_A0A509DXF7 L-serine dehydratase n=1 Tax=Thalassocella blandensis TaxID=2584524 RepID=A0A509DXF7_9RHIZ					l-serine deaminase	PF03313 PF03315	IPR029009 IPR004644 IPR005130 IPR005131							d__Bacteria;p__Pseudomonadota;c__Gammaproteobacteria;o__Burkholderiales;f__Nitrosomonadaceae;g__Nitrosomonas;s__Nitrosomonas sp021774265
OFTM113	OFTM113_OFTM113_116_20	K01752	20	K01752	L-serine dehydratase [EC:4.3.1.17]	Serine dehydratase alpha chain [PF03313.17]; Serine dehydratase beta chain [PF03315.17]	UniRef90_A0A509DXF7 L-serine dehydratase n=1 Tax=Thalassocella blandensis TaxID=2584524 RepID=A0A509DXF7_9RHIZ			K01752	L-serine dehydratase [EC:4.3.1.17]	l-serine ammonia-lyase									d__Bacteria;p__Pseudomonadota;c__Gammaproteobacteria;o__Burkholderiales;f__Nitrosomonadaceae;g__Nitrosomonas;s__Nitrosomonas sp021774265
OFTM113	OFTM113_OFTM113_116_21		21			Protein of unknown function (DUF3422) [PF11902.10]	UniRef90_A0A329A453 Putative membrane-anchored protein n=1 Tax=Nitrosomonas sp. Nm143 TaxID=200123 RepID=A0A329A453_9PROT					duf3422 domain-containing protein									d__Bacteria;p__Pseudomonadota;c__Gammaproteobacteria;o__Burkholderiales;f__Nitrosomonadaceae;g__Nitrosomonas;s__Nitrosomonas sp021774265
OFTM113	OFTM113_OFTM113_116_22		22			Predicted metal-binding integral membrane protein (DUF2182) [PF09948.11]	UniRef90_A0A1N6FYY7 Predicted metal-binding membrane protein n=2 Tax=Nitrosomonas cryotolerans TaxID=44575 RepID=A0A1N6FYY7_9PROT					duf2182 domain-containing protein									d__Bacteria;p__Pseudomonadota;c__Gammaproteobacteria;o__Burkholderiales;f__Nitrosomonadaceae;g__Nitrosomonas;s__Nitrosomonas sp021774265
OFTM113	OFTM113_OFTM113_116_23		23			Protein of unknown function (DUF1326) [PF07040.13]	UniRef90_A0A1N6FYX8 Uncharacterized protein n=1 Tax=Nitrosomonas cryotolerans ATCC 49181 TaxID=1131553 RepID=A0A1N6FYX8_9PROT					duf1326 domain-containing protein									d__Bacteria;p__Pseudomonadota;c__Gammaproteobacteria;o__Burkholderiales;f__Nitrosomonadaceae;g__Nitrosomonas;s__Nitrosomonas sp021774265
OFTM113	OFTM113_OFTM113_116_24	K10780	24			Enoyl-(Acyl carrier protein) reductase [PF13561.8]; short chain dehydrogenase [PF00106.27]	UniRef90_A0A1N6FZE0 Short-chain dehydrogenases of various substrate specificities n=1 Tax=Nitrosomonas cryotolerans ATCC 49181 TaxID=1131553 RepID=A0A1N6FZE0_9PROT			K10780	enoyl-[acyl-carrier protein] reductase III [EC:1.3.1.104]										d__Bacteria;p__Pseudomonadota;c__Gammaproteobacteria;o__Burkholderiales;f__Nitrosomonadaceae;g__Nitrosomonas;s__Nitrosomonas sp021774265
OFTM113	OFTM113_OFTM113_116_25		25			Protein of unknown function (DUF938) [PF06080.14]	UniRef90_A0A1N6FZG9 Uncharacterized protein n=1 Tax=Nitrosomonas cryotolerans ATCC 49181 TaxID=1131553 RepID=A0A1N6FZG9_9PROT					duf938 domain-containing protein									d__Bacteria;p__Pseudomonadota;c__Gammaproteobacteria;o__Burkholderiales;f__Nitrosomonadaceae;g__Nitrosomonas;s__Nitrosomonas sp021774265
OFTM113	OFTM113_OFTM113_116_3		3			Protein of unknown function (DUF3047) [PF11249.10]	UniRef90_A0A329A0I1 Uncharacterized protein n=1 Tax=Nitrosomonas sp. Nm143 TaxID=200123 RepID=A0A329A0I1_9PROT					duf3047 domain-containing protein									d__Bacteria;p__Pseudomonadota;c__Gammaproteobacteria;o__Burkholderiales;f__Nitrosomonadaceae;g__Nitrosomonas;s__Nitrosomonas sp021774265
OFTM113	OFTM113_OFTM113_116_4	K18005 K03615	4	K18005	[NiFe] hydrogenase diaphorase moiety large subunit [EC:1.12.1.2]	Respiratory-chain NADH dehydrogenase 51 Kd subunit [PF01512.19]; Thioredoxin-like [2Fe-2S] ferredoxin [PF01257.21]; NADH-ubiquinone oxidoreductase-F iron-sulfur binding region [PF10589.11]	UniRef90_A0A2T4ZY96 NAD(P)-dependent nickel-iron dehydrogenase flavin-containing subunit n=9 Tax=Proteobacteria TaxID=1224 RepID=A0A2T4ZY96_9PROT			K03615	H+/Na+-translocating ferredoxin:NAD+ oxidoreductase subunit C [EC:7.1.1.11 7.2.1.2]				K18005	K18005_A0A6S6XWV3_A0A6S6XWV3_9PROT_hoxF	49.053	0	594	97	d__Bacteria;p__Pseudomonadota;c__Gammaproteobacteria;o__Burkholderiales;f__Nitrosomonadaceae;g__Nitrosomonas;s__Nitrosomonas sp021774265
OFTM113	OFTM113_OFTM113_116_5	K18006 K00336	5	K18006	[NiFe] hydrogenase diaphorase moiety small subunit [EC:1.12.1.2]	2Fe-2S iron-sulfur cluster binding domain [PF13510.8]; NADH-ubiquinone oxidoreductase-G iron-sulfur binding region [PF10588.11]; 4Fe-4S single cluster domain [PF13459.8]	UniRef90_T1AMV7 Ferredoxin n=1 Tax=mine drainage metagenome TaxID=410659 RepID=T1AMV7_9ZZZZ			K00336	NADH-quinone oxidoreductase subunit G [EC:7.1.1.2]				K18006	K18006_A0A6S6XU14_A0A6S6XU14_9PROT_hoxU	55.696	1.85e-94	279	100	d__Bacteria;p__Pseudomonadota;c__Gammaproteobacteria;o__Burkholderiales;f__Nitrosomonadaceae;g__Nitrosomonas;s__Nitrosomonas sp021774265
OFTM113	OFTM113_OFTM113_116_6	K18007	6	K18007	NAD-reducing hydrogenase small subunit [EC:1.12.1.2]	NADH ubiquinone oxidoreductase, 20 Kd subunit [PF01058.24]	UniRef90_A0A3E1DDE2 NAD-reducing hydrogenase small subunit n=3 Tax=Betaproteobacteria TaxID=28216 RepID=A0A3E1DDE2_9PROT					nad-reducing hydrogenase hoxs subunit delta	PF01058	IPR006137 IPR037024	K18007	K18007_A0A6S6Y2K0_A0A6S6Y2K0_9PROT_hoxY	64.596	3.39e-71	214	88	d__Bacteria;p__Pseudomonadota;c__Gammaproteobacteria;o__Burkholderiales;f__Nitrosomonadaceae;g__Nitrosomonas;s__Nitrosomonas sp021774265
OFTM113	OFTM113_OFTM113_116_6	K18007	6	K18007	NAD-reducing hydrogenase small subunit [EC:1.12.1.2]	NADH ubiquinone oxidoreductase, 20 Kd subunit [PF01058.24]	UniRef90_A0A3E1DDE2 NAD-reducing hydrogenase small subunit n=3 Tax=Betaproteobacteria TaxID=28216 RepID=A0A3E1DDE2_9PROT					nadp oxidoreductase			K18007	K18007_A0A6S6Y2K0_A0A6S6Y2K0_9PROT_hoxY	64.596	3.39e-71	214	88	d__Bacteria;p__Pseudomonadota;c__Gammaproteobacteria;o__Burkholderiales;f__Nitrosomonadaceae;g__Nitrosomonas;s__Nitrosomonas sp021774265
OFTM113	OFTM113_OFTM113_116_7	K00436	7	K00436	NAD-reducing hydrogenase large subunit [EC:1.12.1.2]	Nickel-dependent hydrogenase [PF00374.21]	UniRef90_F8GLN1 Nickel-dependent hydrogenase large subunit n=1 Tax=Nitrosomonas sp. (strain Is79A3) TaxID=261292 RepID=F8GLN1_NITSI			K00436	NAD-reducing hydrogenase large subunit [EC:1.12.1.2]				K00436	K00436_A0A6S6XYJ2_A0A6S6XYJ2_9PROT_hoxH	60.246	0	643	98	d__Bacteria;p__Pseudomonadota;c__Gammaproteobacteria;o__Burkholderiales;f__Nitrosomonadaceae;g__Nitrosomonas;s__Nitrosomonas sp021774265
OFTM113	OFTM113_OFTM113_116_8	K14194	8				UniRef90_A0A1I3WVN0 Cna protein B-type domain-containing protein n=2 Tax=Nitrosomonas aestuarii TaxID=52441 RepID=A0A1I3WVN0_9PROT		MER0250977 - subfamily S8A non-peptidase homologues (Ramlibacter tataouinensis) [S08.UNA]	K14194	serine-aspartate repeat-containing protein C/D/E										d__Bacteria;p__Pseudomonadota;c__Gammaproteobacteria;o__Burkholderiales;f__Nitrosomonadaceae;g__Nitrosomonas;s__Nitrosomonas sp021774265
OFTM113	OFTM113_OFTM113_116_9		9				UniRef90_A0A1I4GTT4 Cna protein B-type domain-containing protein (Fragment) n=1 Tax=Nitrosomonas aestuarii TaxID=52441 RepID=A0A1I4GTT4_9PROT					carboxypeptidase regulatory-like domain-containing protein									d__Bacteria;p__Pseudomonadota;c__Gammaproteobacteria;o__Burkholderiales;f__Nitrosomonadaceae;g__Nitrosomonas;s__Nitrosomonas sp021774265
OFTM113	OFTM113_OFTM113_117_1		1				UniRef90_A0A1I1VZW8 Uncharacterized protein n=1 Tax=Nitrosomonas sp. Nm166 TaxID=1881054 RepID=A0A1I1VZW8_9PROT					hypothetical protein									d__Bacteria;p__Pseudomonadota;c__Gammaproteobacteria;o__Burkholderiales;f__Nitrosomonadaceae;g__Nitrosomonas;s__Nitrosomonas sp021774265
OFTM113	OFTM113_OFTM113_117_10	K21212	10			NAD dependent epimerase/dehydratase family [PF01370.23]; RmlD substrate binding domain [PF04321.19]; GDP-mannose 4,6 dehydratase [PF16363.7]	UniRef90_A0A1N6FF06 Nucleoside-diphosphate-sugar epimerase n=1 Tax=Nitrosomonas cryotolerans ATCC 49181 TaxID=1131553 RepID=A0A1N6FF06_9PROT			K21212	NDP-hexose 2,3-dehydratase										d__Bacteria;p__Pseudomonadota;c__Gammaproteobacteria;o__Burkholderiales;f__Nitrosomonadaceae;g__Nitrosomonas;s__Nitrosomonas sp021774265
OFTM113	OFTM113_OFTM113_117_11	K00523	11	K00523	CDP-4-dehydro-6-deoxyglucose reductase, E3 [EC:1.17.1.1]	Oxidoreductase NAD-binding domain [PF00175.23]; Oxidoreductase FAD-binding domain [PF00970.26]; 2Fe-2S iron-sulfur cluster binding domain [PF00111.29]; FAD-binding domain [PF08022.14]	UniRef90_A0A329A5J1 CDP-4-dehydro-6-deoxyglucose reductase n=1 Tax=Nitrosomonas sp. Nm143 TaxID=200123 RepID=A0A329A5J1_9PROT			K00523	CDP-4-dehydro-6-deoxyglucose reductase, E3 [EC:1.17.1.1]										d__Bacteria;p__Pseudomonadota;c__Gammaproteobacteria;o__Burkholderiales;f__Nitrosomonadaceae;g__Nitrosomonas;s__Nitrosomonas sp021774265
OFTM113	OFTM113_OFTM113_117_12	K02498	12	K02498	HemY protein	HemY protein N-terminus [PF07219.15]	UniRef90_A0A1N6FF71 HemY protein n=1 Tax=Nitrosomonas cryotolerans ATCC 49181 TaxID=1131553 RepID=A0A1N6FF71_9PROT			K02498	HemY protein	heme biosynthesis protein hemy									d__Bacteria;p__Pseudomonadota;c__Gammaproteobacteria;o__Burkholderiales;f__Nitrosomonadaceae;g__Nitrosomonas;s__Nitrosomonas sp021774265
OFTM113	OFTM113_OFTM113_117_13	K02496	13	K02496	uroporphyrin-III C-methyltransferase [EC:2.1.1.107]	HemX, putative uroporphyrinogen-III C-methyltransferase [PF04375.16]	UniRef90_A0A1N6FFE5 Uroporphyrin-3 C-methyltransferase n=3 Tax=Nitrosomonas cryotolerans TaxID=44575 RepID=A0A1N6FFE5_9PROT					uroporphyrinogen-iii c-methyltransferase									d__Bacteria;p__Pseudomonadota;c__Gammaproteobacteria;o__Burkholderiales;f__Nitrosomonadaceae;g__Nitrosomonas;s__Nitrosomonas sp021774265
OFTM113	OFTM113_OFTM113_117_14	K01719	14	K01719	uroporphyrinogen-III synthase [EC:4.2.1.75]	Uroporphyrinogen-III synthase HemD [PF02602.17]	UniRef90_A0A1N6FFI3 Uroporphyrinogen-III synthase n=1 Tax=Nitrosomonas cryotolerans ATCC 49181 TaxID=1131553 RepID=A0A1N6FFI3_9PROT			K01719	uroporphyrinogen-III synthase [EC:4.2.1.75]	uroporphyrinogen-iii synthase									d__Bacteria;p__Pseudomonadota;c__Gammaproteobacteria;o__Burkholderiales;f__Nitrosomonadaceae;g__Nitrosomonas;s__Nitrosomonas sp021774265
OFTM113	OFTM113_OFTM113_117_15	K01749	15	K01749	hydroxymethylbilane synthase [EC:2.5.1.61]	Porphobilinogen deaminase, dipyromethane cofactor binding domain [PF01379.22]; Porphobilinogen deaminase, C-terminal domain [PF03900.17]	UniRef90_A0A1N6FFB5 Porphobilinogen deaminase n=2 Tax=Nitrosomonas cryotolerans TaxID=44575 RepID=A0A1N6FFB5_9PROT			K01749	hydroxymethylbilane synthase [EC:2.5.1.61]										d__Bacteria;p__Pseudomonadota;c__Gammaproteobacteria;o__Burkholderiales;f__Nitrosomonadaceae;g__Nitrosomonas;s__Nitrosomonas sp021774265
OFTM113	OFTM113_OFTM113_117_16	K01595	16	K01595	phosphoenolpyruvate carboxylase [EC:4.1.1.31]	Phosphoenolpyruvate carboxylase [PF00311.19]	UniRef90_A0A328ZV38 Phosphoenolpyruvate carboxylase n=1 Tax=Nitrosomonas sp. Nm143 TaxID=200123 RepID=A0A328ZV38_9PROT			K01595	phosphoenolpyruvate carboxylase [EC:4.1.1.31]										d__Bacteria;p__Pseudomonadota;c__Gammaproteobacteria;o__Burkholderiales;f__Nitrosomonadaceae;g__Nitrosomonas;s__Nitrosomonas sp021774265
OFTM113	OFTM113_OFTM113_117_17		17																		d__Bacteria;p__Pseudomonadota;c__Gammaproteobacteria;o__Burkholderiales;f__Nitrosomonadaceae;g__Nitrosomonas;s__Nitrosomonas sp021774265
OFTM113	OFTM113_OFTM113_117_18		18				UniRef90_A0A328ZNH9 Uncharacterized protein n=1 Tax=Nitrosomonas sp. Nm143 TaxID=200123 RepID=A0A328ZNH9_9PROT					hypothetical protein									d__Bacteria;p__Pseudomonadota;c__Gammaproteobacteria;o__Burkholderiales;f__Nitrosomonadaceae;g__Nitrosomonas;s__Nitrosomonas sp021774265
OFTM113	OFTM113_OFTM113_117_19	K06168	19	K06168	tRNA-2-methylthio-N6-dimethylallyladenosine synthase [EC:2.8.4.3]	Uncharacterized protein family UPF0004 [PF00919.22]; Radical SAM superfamily [PF04055.23]; TRAM domain [PF01938.22]	UniRef90_A0A1W9GUC9 tRNA-2-methylthio-N(6)-dimethylallyladenosine synthase n=1 Tax=Proteobacteria bacterium SG_bin4 TaxID=1827381 RepID=A0A1W9GUC9_9PROT			K06168	tRNA-2-methylthio-N6-dimethylallyladenosine synthase [EC:2.8.4.3]										d__Bacteria;p__Pseudomonadota;c__Gammaproteobacteria;o__Burkholderiales;f__Nitrosomonadaceae;g__Nitrosomonas;s__Nitrosomonas sp021774265
OFTM113	OFTM113_OFTM113_117_2		2				UniRef90_F8GCS7 Uncharacterized protein n=1 Tax=Nitrosomonas sp. (strain Is79A3) TaxID=261292 RepID=F8GCS7_NITSI					hypothetical protein									d__Bacteria;p__Pseudomonadota;c__Gammaproteobacteria;o__Burkholderiales;f__Nitrosomonadaceae;g__Nitrosomonas;s__Nitrosomonas sp021774265
OFTM113	OFTM113_OFTM113_117_20	K06217 K21499	20	K06217	phosphate starvation-inducible protein PhoH and related proteins	PhoH-like protein [PF02562.18]	UniRef90_A0A5C7UWP4 PhoH family protein n=1 Tax=Nitrosomonas sp. TaxID=42353 RepID=A0A5C7UWP4_9PROT			K21499	ATP-dependent DNA helicase [EC:3.6.4.12]										d__Bacteria;p__Pseudomonadota;c__Gammaproteobacteria;o__Burkholderiales;f__Nitrosomonadaceae;g__Nitrosomonas;s__Nitrosomonas sp021774265
OFTM113	OFTM113_OFTM113_117_21	K07042	21	K07042	probable rRNA maturation factor	Endoribonuclease YbeY [PF02130.19]	UniRef90_A0A1N6GRS9 Endoribonuclease YbeY n=1 Tax=Nitrosomonas cryotolerans ATCC 49181 TaxID=1131553 RepID=A0A1N6GRS9_9PROT			K07042	probable rRNA maturation factor										d__Bacteria;p__Pseudomonadota;c__Gammaproteobacteria;o__Burkholderiales;f__Nitrosomonadaceae;g__Nitrosomonas;s__Nitrosomonas sp021774265
OFTM113	OFTM113_OFTM113_117_22	K06189	22	K06189	magnesium and cobalt transporter	Transporter associated domain [PF03471.19]	UniRef90_A0A1I4BRG5 Magnesium and cobalt transporter n=2 Tax=Nitrosomonas TaxID=914 RepID=A0A1I4BRG5_9PROT			K06189	magnesium and cobalt transporter										d__Bacteria;p__Pseudomonadota;c__Gammaproteobacteria;o__Burkholderiales;f__Nitrosomonadaceae;g__Nitrosomonas;s__Nitrosomonas sp021774265
OFTM113	OFTM113_OFTM113_117_23	K07462	23	K07462	single-stranded-DNA-specific exonuclease [EC:3.1.-.-]	RecJ OB domain [PF17768.3]; DHH family [PF01368.22]	UniRef90_A0A328ZLG9 Single-stranded-DNA-specific exonuclease RecJ n=1 Tax=Nitrosomonas sp. Nm143 TaxID=200123 RepID=A0A328ZLG9_9PROT			K07462	single-stranded-DNA-specific exonuclease [EC:3.1.-.-]										d__Bacteria;p__Pseudomonadota;c__Gammaproteobacteria;o__Burkholderiales;f__Nitrosomonadaceae;g__Nitrosomonas;s__Nitrosomonas sp021774265
OFTM113	OFTM113_OFTM113_117_24		24			Domain of unknown function (DUF4010) [PF13194.8]; MgtC family [PF02308.18]	UniRef90_A0A328ZMB5 Uncharacterized membrane protein (DUF4010 family) n=1 Tax=Nitrosomonas sp. Nm143 TaxID=200123 RepID=A0A328ZMB5_9PROT					mgtc/sapb family protein									d__Bacteria;p__Pseudomonadota;c__Gammaproteobacteria;o__Burkholderiales;f__Nitrosomonadaceae;g__Nitrosomonas;s__Nitrosomonas sp021774265
OFTM113	OFTM113_OFTM113_117_25	K12957 K13979 K13953	25	K12957	alcohol/geraniol dehydrogenase (NADP+) [EC:1.1.1.2 1.1.1.183]	Alcohol dehydrogenase GroES-like domain [PF08240.14]; Zinc-binding dehydrogenase [PF00107.28]; Zinc-binding dehydrogenase [PF13602.8]	UniRef90_A0A2T4ZYE7 Putative zinc-type alcohol dehydrogenase-like protein n=8 Tax=Proteobacteria TaxID=1224 RepID=A0A2T4ZYE7_9PROT			K13979	alcohol dehydrogenase (NADP+) [EC:1.1.1.2]				K13953	K13953_NITMOv2_4543_A0A0K2GJZ1_adhP	30.744	5.53e-35	132	91	d__Bacteria;p__Pseudomonadota;c__Gammaproteobacteria;o__Burkholderiales;f__Nitrosomonadaceae;g__Nitrosomonas;s__Nitrosomonas sp021774265
OFTM113	OFTM113_OFTM113_117_3	K00620	3	K00620	glutamate N-acetyltransferase / amino-acid N-acetyltransferase [EC:2.3.1.35 2.3.1.1]		UniRef90_A0A2V3VZV7 Arginine biosynthesis bifunctional protein ArgJ n=1 Tax=Nitrosomonas sp. Nm84 TaxID=200124 RepID=A0A2V3VZV7_9PROT		MER0307752 - ornithine acetyltransferase precursor (Nitrosomonas sp. Is79A3) [T05.001]	K00620	glutamate N-acetyltransferase / amino-acid N-acetyltransferase [EC:2.3.1.35 2.3.1.1]				K00620	K00620_NE2213_Q82SU1_argJ	69.682	0	593	100	d__Bacteria;p__Pseudomonadota;c__Gammaproteobacteria;o__Burkholderiales;f__Nitrosomonadaceae;g__Nitrosomonas;s__Nitrosomonas sp021774265
OFTM113	OFTM113_OFTM113_117_4	K03574 K14153	4	K03574	8-oxo-dGTP diphosphatase [EC:3.6.1.55]	Thiamine monophosphate synthase [PF02581.19]; NUDIX domain [PF00293.30]; NUDIX domain [PF14815.8]	UniRef90_A0A1H3H5I4 8-oxo-dGTP diphosphatase n=1 Tax=Nitrosomonas sp. Nm33 TaxID=133724 RepID=A0A1H3H5I4_9PROT			K14153	hydroxymethylpyrimidine kinase / phosphomethylpyrimidine kinase / thiamine-phosphate diphosphorylase [EC:2.7.1.49 2.7.4.7 2.5.1.3]										d__Bacteria;p__Pseudomonadota;c__Gammaproteobacteria;o__Burkholderiales;f__Nitrosomonadaceae;g__Nitrosomonas;s__Nitrosomonas sp021774265
OFTM113	OFTM113_OFTM113_117_5	K09862	5	K09862	uncharacterized protein	DNA gyrase inhibitor YacG [PF03884.16]	UniRef90_UPI00136C6C06 DNA gyrase inhibitor YacG n=1 Tax=Nitrosomonas sp. HPC101 TaxID=1658667 RepID=UPI00136C6C06			K09862	uncharacterized protein	dna gyrase inhibitor yacg									d__Bacteria;p__Pseudomonadota;c__Gammaproteobacteria;o__Burkholderiales;f__Nitrosomonadaceae;g__Nitrosomonas;s__Nitrosomonas sp021774265
OFTM113	OFTM113_OFTM113_117_5	K09862	5	K09862	uncharacterized protein	DNA gyrase inhibitor YacG [PF03884.16]	UniRef90_UPI00136C6C06 DNA gyrase inhibitor YacG n=1 Tax=Nitrosomonas sp. HPC101 TaxID=1658667 RepID=UPI00136C6C06					dna gyrase inhibitor yacg	PF03884	IPR005584 IPR013088							d__Bacteria;p__Pseudomonadota;c__Gammaproteobacteria;o__Burkholderiales;f__Nitrosomonadaceae;g__Nitrosomonas;s__Nitrosomonas sp021774265
OFTM113	OFTM113_OFTM113_117_6	K18778	6	K18778	cell division protein ZapD	Cell division protein [PF07072.13]	UniRef90_A0A328ZXB7 Cell division protein ZapD n=1 Tax=Nitrosomonas sp. Nm143 TaxID=200123 RepID=A0A328ZXB7_9PROT			K18778	cell division protein ZapD										d__Bacteria;p__Pseudomonadota;c__Gammaproteobacteria;o__Burkholderiales;f__Nitrosomonadaceae;g__Nitrosomonas;s__Nitrosomonas sp021774265
OFTM113	OFTM113_OFTM113_117_7	K00859	7	K00859	dephospho-CoA kinase [EC:2.7.1.24]	Dephospho-CoA kinase [PF01121.22]	UniRef90_F8GFE1 Dephospho-CoA kinase n=1 Tax=Nitrosomonas sp. (strain Is79A3) TaxID=261292 RepID=F8GFE1_NITSI					dephosphocoenzyme a kinase	PF01121	IPR001977 IPR027417							d__Bacteria;p__Pseudomonadota;c__Gammaproteobacteria;o__Burkholderiales;f__Nitrosomonadaceae;g__Nitrosomonas;s__Nitrosomonas sp021774265
OFTM113	OFTM113_OFTM113_117_7	K00859	7	K00859	dephospho-CoA kinase [EC:2.7.1.24]	Dephospho-CoA kinase [PF01121.22]	UniRef90_F8GFE1 Dephospho-CoA kinase n=1 Tax=Nitrosomonas sp. (strain Is79A3) TaxID=261292 RepID=F8GFE1_NITSI			K00859	dephospho-CoA kinase [EC:2.7.1.24]	dephospho-coa kinase									d__Bacteria;p__Pseudomonadota;c__Gammaproteobacteria;o__Burkholderiales;f__Nitrosomonadaceae;g__Nitrosomonas;s__Nitrosomonas sp021774265
OFTM113	OFTM113_OFTM113_117_8	K02654	8	K02654	leader peptidase (prepilin peptidase) / N-methyltransferase [EC:3.4.23.43 2.1.1.-]		UniRef90_A0A2P7NXV0 Prepilin leader peptidase/N-methyltransferase n=1 Tax=Nitrosomonas sp. APG5 TaxID=2116706 RepID=A0A2P7NXV0_9PROT		MER0252972 - type 4 prepilin peptidase 1 (Nitrosomonas sp. Is79A3) [A24.001]	K02654	leader peptidase (prepilin peptidase) / N-methyltransferase [EC:3.4.23.43 2.1.1.-]				K02654	K02654_NE0597_Q82WR5_pilD_pppA	62.857	1.95e-124	359	98	d__Bacteria;p__Pseudomonadota;c__Gammaproteobacteria;o__Burkholderiales;f__Nitrosomonadaceae;g__Nitrosomonas;s__Nitrosomonas sp021774265
OFTM113	OFTM113_OFTM113_117_9	K02653 K12278	9	K02653	type IV pilus assembly protein PilC	Type II secretion system (T2SS), protein F [PF00482.25]	UniRef90_A0A1N6FEZ5 Type IV pilus assembly protein PilC n=1 Tax=Nitrosomonas cryotolerans ATCC 49181 TaxID=1131553 RepID=A0A1N6FEZ5_9PROT			K12278	MSHA biogenesis protein MshG				K02653	K02653_NE0596_Q82WR6_pilC	81.235	0	697	99	d__Bacteria;p__Pseudomonadota;c__Gammaproteobacteria;o__Burkholderiales;f__Nitrosomonadaceae;g__Nitrosomonas;s__Nitrosomonas sp021774265
OFTM113	OFTM113_OFTM113_118_1		1																		d__Bacteria;p__Pseudomonadota;c__Gammaproteobacteria;o__Burkholderiales;f__Nitrosomonadaceae;g__Nitrosomonas;s__Nitrosomonas sp021774265
OFTM113	OFTM113_OFTM113_118_2		2				UniRef90_A0A1G5SJ22 Uncharacterized protein n=3 Tax=Nitrosomonas TaxID=914 RepID=A0A1G5SJ22_9PROT					hypothetical protein									d__Bacteria;p__Pseudomonadota;c__Gammaproteobacteria;o__Burkholderiales;f__Nitrosomonadaceae;g__Nitrosomonas;s__Nitrosomonas sp021774265
OFTM113	OFTM113_OFTM113_118_3	K13444 K20333	3	K13444	formylglycine-generating enzyme [EC:1.8.3.7]	Sulfatase-modifying factor enzyme 1 [PF03781.18]; TIR domain [PF13676.8]	UniRef90_A0A1H9RND4 Formylglycine-generating enzyme, required for sulfatase activity, contains SUMF1/FGE domain n=1 Tax=Nitrosomonas sp. Nm51 TaxID=133720 RepID=A0A1H9RND4_9PROT			K20333	toxoflavin biosynthesis protein ToxD										d__Bacteria;p__Pseudomonadota;c__Gammaproteobacteria;o__Burkholderiales;f__Nitrosomonadaceae;g__Nitrosomonas;s__Nitrosomonas sp021774265
OFTM113	OFTM113_OFTM113_118_4		4				UniRef90_A0A2T5HYS6 Uncharacterized protein n=4 Tax=Nitrosomonas TaxID=914 RepID=A0A2T5HYS6_9PROT					hypothetical protein									d__Bacteria;p__Pseudomonadota;c__Gammaproteobacteria;o__Burkholderiales;f__Nitrosomonadaceae;g__Nitrosomonas;s__Nitrosomonas sp021774265
OFTM113	OFTM113_OFTM113_118_5	K02434	5	K02434	aspartyl-tRNA(Asn)/glutamyl-tRNA(Gln) amidotransferase subunit B [EC:6.3.5.6 6.3.5.7]	GatB/GatE catalytic domain [PF02934.17]; GatB domain [PF02637.20]	UniRef90_A0A0F7K9Q7 Aspartyl/glutamyl-tRNA(Asn/Gln) amidotransferase subunit B n=7 Tax=Nitrosomonas TaxID=914 RepID=A0A0F7K9Q7_9PROT			K02434	aspartyl-tRNA(Asn)/glutamyl-tRNA(Gln) amidotransferase subunit B [EC:6.3.5.6 6.3.5.7]										d__Bacteria;p__Pseudomonadota;c__Gammaproteobacteria;o__Burkholderiales;f__Nitrosomonadaceae;g__Nitrosomonas;s__Nitrosomonas sp021774265
OFTM113	OFTM113_OFTM113_118_6	K01426 K02433	6	K01426,K02433	amidase [EC:3.5.1.4]; aspartyl-tRNA(Asn)/glutamyl-tRNA(Gln) amidotransferase subunit A [EC:6.3.5.6 6.3.5.7]	Amidase [PF01425.23]	UniRef90_F8GLK8 Glutamyl-tRNA(Gln) amidotransferase subunit A n=2 Tax=unclassified Nitrosomonas TaxID=2609265 RepID=F8GLK8_NITSI			K02433	aspartyl-tRNA(Asn)/glutamyl-tRNA(Gln) amidotransferase subunit A [EC:6.3.5.6 6.3.5.7]										d__Bacteria;p__Pseudomonadota;c__Gammaproteobacteria;o__Burkholderiales;f__Nitrosomonadaceae;g__Nitrosomonas;s__Nitrosomonas sp021774265
OFTM113	OFTM113_OFTM113_118_7	K02435	7	K02435	aspartyl-tRNA(Asn)/glutamyl-tRNA(Gln) amidotransferase subunit C [EC:6.3.5.6 6.3.5.7]	Glu-tRNAGln amidotransferase C subunit [PF02686.17]	UniRef90_A0A329A4B5 Aspartyl/glutamyl-tRNA(Asn/Gln) amidotransferase subunit C n=1 Tax=Nitrosomonas sp. Nm143 TaxID=200123 RepID=A0A329A4B5_9PROT					aspartyl/glutamyl-trna(asn/gln) amidotransferase subunit c	PF02686	IPR003837 IPR036113							d__Bacteria;p__Pseudomonadota;c__Gammaproteobacteria;o__Burkholderiales;f__Nitrosomonadaceae;g__Nitrosomonas;s__Nitrosomonas sp021774265
OFTM113	OFTM113_OFTM113_118_7	K02435	7	K02435	aspartyl-tRNA(Asn)/glutamyl-tRNA(Gln) amidotransferase subunit C [EC:6.3.5.6 6.3.5.7]	Glu-tRNAGln amidotransferase C subunit [PF02686.17]	UniRef90_A0A329A4B5 Aspartyl/glutamyl-tRNA(Asn/Gln) amidotransferase subunit C n=1 Tax=Nitrosomonas sp. Nm143 TaxID=200123 RepID=A0A329A4B5_9PROT			K02435	aspartyl-tRNA(Asn)/glutamyl-tRNA(Gln) amidotransferase subunit C [EC:6.3.5.6 6.3.5.7]	asp-trna(asn)/glu-trna(gln) amidotransferase subunit gatc									d__Bacteria;p__Pseudomonadota;c__Gammaproteobacteria;o__Burkholderiales;f__Nitrosomonadaceae;g__Nitrosomonas;s__Nitrosomonas sp021774265
OFTM113	OFTM113_OFTM113_119_1	K21310	1				UniRef90_A0A1I1Y0B1 Methanethiol S-methyltransferase n=1 Tax=Nitrosomonas sp. Nm166 TaxID=1881054 RepID=A0A1I1Y0B1_9PROT			K21310	methanethiol S-methyltransferase [EC:2.1.1.334]	hypothetical protein									d__Bacteria;p__Pseudomonadota;c__Gammaproteobacteria;o__Burkholderiales;f__Nitrosomonadaceae;g__Nitrosomonas;s__Nitrosomonas sp021774265
OFTM113	OFTM113_OFTM113_119_10	K07285	10	K07285	outer membrane lipoprotein	Outer membrane lipoprotein Slp family [PF03843.15]	UniRef90_A0A1H3KHD8 Outer membrane lipoprotein n=1 Tax=Nitrosomonas sp. Nm33 TaxID=133724 RepID=A0A1H3KHD8_9PROT			K07285	outer membrane lipoprotein	slp family lipoprotein									d__Bacteria;p__Pseudomonadota;c__Gammaproteobacteria;o__Burkholderiales;f__Nitrosomonadaceae;g__Nitrosomonas;s__Nitrosomonas sp021774265
OFTM113	OFTM113_OFTM113_119_11		11			Acyltransferase [PF19576.1]; Acetyltransferase (GNAT) domain [PF13444.8]; Acyltransferase [PF01553.23]	UniRef90_F8GLR4 Phospholipid/glycerol acyltransferase n=1 Tax=Nitrosomonas sp. (strain Is79A3) TaxID=261292 RepID=F8GLR4_NITSI					lysophospholipid acyltransferase family protein									d__Bacteria;p__Pseudomonadota;c__Gammaproteobacteria;o__Burkholderiales;f__Nitrosomonadaceae;g__Nitrosomonas;s__Nitrosomonas sp021774265
OFTM113	OFTM113_OFTM113_119_12	K01126	12	K01126	glycerophosphoryl diester phosphodiesterase [EC:3.1.4.46]	Glycerophosphoryl diester phosphodiesterase family [PF03009.19]	UniRef90_A0A4R1SYE4 Glycerophosphoryl diester phosphodiesterase n=2 Tax=Nitrosomonas sp. Nm134 TaxID=2135772 RepID=A0A4R1SYE4_9PROT			K01126	glycerophosphoryl diester phosphodiesterase [EC:3.1.4.46]	glycerophosphodiester phosphodiesterase									d__Bacteria;p__Pseudomonadota;c__Gammaproteobacteria;o__Burkholderiales;f__Nitrosomonadaceae;g__Nitrosomonas;s__Nitrosomonas sp021774265
OFTM113	OFTM113_OFTM113_119_13	K12747	13				UniRef90_A0A1H5VGM0 Pimeloyl-ACP methyl ester carboxylesterase n=1 Tax=Nitrosomonas ureae TaxID=44577 RepID=A0A1H5VGM0_9PROT		MER0214556 - family S33 unassigned peptidases (Photobacterium profundum) [S33.UPW]	K12747	deacetylcephalosporin-C acetyltransferase [EC:2.3.1.175]										d__Bacteria;p__Pseudomonadota;c__Gammaproteobacteria;o__Burkholderiales;f__Nitrosomonadaceae;g__Nitrosomonas;s__Nitrosomonas sp021774265
OFTM113	OFTM113_OFTM113_119_14		14				UniRef90_A0A1W9H1Q7 Zinc carboxypeptidase n=1 Tax=Proteobacteria bacterium SG_bin4 TaxID=1827381 RepID=A0A1W9H1Q7_9PROT		MER0061645 - subfamily M14B unassigned peptidases (Burkholderia xenovorans) [M14.UPB]			duf2817 domain-containing protein									d__Bacteria;p__Pseudomonadota;c__Gammaproteobacteria;o__Burkholderiales;f__Nitrosomonadaceae;g__Nitrosomonas;s__Nitrosomonas sp021774265
OFTM113	OFTM113_OFTM113_119_2	K21310	2				UniRef90_A0A1H3K2E7 Methanethiol S-methyltransferase n=1 Tax=Nitrosomonas halophila TaxID=44576 RepID=A0A1H3K2E7_9PROT			K21310	methanethiol S-methyltransferase [EC:2.1.1.334]	hypothetical protein									d__Bacteria;p__Pseudomonadota;c__Gammaproteobacteria;o__Burkholderiales;f__Nitrosomonadaceae;g__Nitrosomonas;s__Nitrosomonas sp021774265
OFTM113	OFTM113_OFTM113_119_3		3			Cytochrome P460 [PF16694.7]	UniRef90_A0A1I4CE27 Cytochrome P460 n=1 Tax=Nitrosomonas aestuarii TaxID=52441 RepID=A0A1I4CE27_9PROT					cytochrome p460 family protein									d__Bacteria;p__Pseudomonadota;c__Gammaproteobacteria;o__Burkholderiales;f__Nitrosomonadaceae;g__Nitrosomonas;s__Nitrosomonas sp021774265
OFTM113	OFTM113_OFTM113_119_4	K07234	4	K07234	uncharacterized protein involved in response to NO	NnrS protein [PF05940.14]	UniRef90_A0A1I4CE60 Uncharacterized protein involved in response to NO n=3 Tax=Nitrosomonas aestuarii TaxID=52441 RepID=A0A1I4CE60_9PROT			K07234	uncharacterized protein involved in response to NO	nnrs family protein									d__Bacteria;p__Pseudomonadota;c__Gammaproteobacteria;o__Burkholderiales;f__Nitrosomonadaceae;g__Nitrosomonas;s__Nitrosomonas sp021774265
OFTM113	OFTM113_OFTM113_119_5	K03406 K05874	5	K03406	methyl-accepting chemotaxis protein		UniRef90_A0A2V3VXI4 Methyl-accepting chemotaxis protein n=1 Tax=Nitrosomonas sp. Nm84 TaxID=200124 RepID=A0A2V3VXI4_9PROT		MER0501642 - subfamily M23B unassigned peptidases (Clostridium saccharobutylicum) [M23.UPB]	K05874	methyl-accepting chemotaxis protein I, serine sensor receptor										d__Bacteria;p__Pseudomonadota;c__Gammaproteobacteria;o__Burkholderiales;f__Nitrosomonadaceae;g__Nitrosomonas;s__Nitrosomonas sp021774265
OFTM113	OFTM113_OFTM113_119_6		6																		d__Bacteria;p__Pseudomonadota;c__Gammaproteobacteria;o__Burkholderiales;f__Nitrosomonadaceae;g__Nitrosomonas;s__Nitrosomonas sp021774265
OFTM113	OFTM113_OFTM113_119_7		7				UniRef90_A0A2P7NZI5 Diguanylate cyclase n=1 Tax=Nitrosomonas sp. APG5 TaxID=2116706 RepID=A0A2P7NZI5_9PROT														d__Bacteria;p__Pseudomonadota;c__Gammaproteobacteria;o__Burkholderiales;f__Nitrosomonadaceae;g__Nitrosomonas;s__Nitrosomonas sp021774265
OFTM113	OFTM113_OFTM113_119_8		8			Diguanylate cyclase, GGDEF domain [PF00990.23]	UniRef90_A0A358JQ81 Diguanylate cyclase n=1 Tax=Nitrosomonas sp. TaxID=42353 RepID=A0A358JQ81_9PROT					sensor domain-containing diguanylate cyclase									d__Bacteria;p__Pseudomonadota;c__Gammaproteobacteria;o__Burkholderiales;f__Nitrosomonadaceae;g__Nitrosomonas;s__Nitrosomonas sp021774265
OFTM113	OFTM113_OFTM113_119_9		9				UniRef90_A0A0D8CM04 Uncharacterized protein n=1 Tax=Thalassomonas actiniarum TaxID=485447 RepID=A0A0D8CM04_9GAMM					hypothetical protein									d__Bacteria;p__Pseudomonadota;c__Gammaproteobacteria;o__Burkholderiales;f__Nitrosomonadaceae;g__Nitrosomonas;s__Nitrosomonas sp021774265
OFTM113	OFTM113_OFTM113_11_1		1				UniRef90_A0A1I3JIX8 Transposase DDE domain group 1 n=1 Tax=Nitrosomonas sp. Nm34 TaxID=1881055 RepID=A0A1I3JIX8_9PROT					transposase, partial									d__Bacteria;p__Pseudomonadota;c__Gammaproteobacteria;o__Burkholderiales;f__Nitrosomonadaceae;g__Nitrosomonas;s__Nitrosomonas sp021774265
OFTM113	OFTM113_OFTM113_11_10	K00163	10	K00163	pyruvate dehydrogenase E1 component [EC:1.2.4.1]	Pyruvate dehydrogenase E1 component middle domain [PF17831.3]; Transketolase, thiamine diphosphate binding domain [PF00456.23]	UniRef90_A0A1N6IP23 Pyruvate dehydrogenase E1 component n=1 Tax=Nitrosomonas cryotolerans ATCC 49181 TaxID=1131553 RepID=A0A1N6IP23_9PROT			K00163	pyruvate dehydrogenase E1 component [EC:1.2.4.1]				K00163	K00163_aceE_NITGR_v2_2516	59.751	0	1125	99	d__Bacteria;p__Pseudomonadota;c__Gammaproteobacteria;o__Burkholderiales;f__Nitrosomonadaceae;g__Nitrosomonas;s__Nitrosomonas sp021774265
OFTM113	OFTM113_OFTM113_11_11	K01491	11	K01491	methylenetetrahydrofolate dehydrogenase (NADP+) / methenyltetrahydrofolate cyclohydrolase [EC:1.5.1.5 3.5.4.9]	Tetrahydrofolate dehydrogenase/cyclohydrolase, NAD(P)-binding domain [PF02882.21]; Tetrahydrofolate dehydrogenase/cyclohydrolase, catalytic domain [PF00763.25]	UniRef90_A0A329A287 Bifunctional protein FolD n=1 Tax=Nitrosomonas sp. Nm143 TaxID=200123 RepID=A0A329A287_9PROT			K01491	methylenetetrahydrofolate dehydrogenase (NADP+) / methenyltetrahydrofolate cyclohydrolase [EC:1.5.1.5 3.5.4.9]				K01491	K01491_NE0362_Q82XC3_folD	61.837	4.05e-128	368	96	d__Bacteria;p__Pseudomonadota;c__Gammaproteobacteria;o__Burkholderiales;f__Nitrosomonadaceae;g__Nitrosomonas;s__Nitrosomonas sp021774265
OFTM113	OFTM113_OFTM113_11_12		12				UniRef90_A0A329A1Q0 Uncharacterized protein n=1 Tax=Nitrosomonas sp. Nm143 TaxID=200123 RepID=A0A329A1Q0_9PROT					hypothetical protein									d__Bacteria;p__Pseudomonadota;c__Gammaproteobacteria;o__Burkholderiales;f__Nitrosomonadaceae;g__Nitrosomonas;s__Nitrosomonas sp021774265
OFTM113	OFTM113_OFTM113_11_13	K00297	13	K00297	methylenetetrahydrofolate reductase (NADH) [EC:1.5.1.54]	Methylenetetrahydrofolate reductase [PF02219.19]	UniRef90_A0A329A0K2 Methylenetetrahydrofolate reductase n=1 Tax=Nitrosomonas sp. Nm143 TaxID=200123 RepID=A0A329A0K2_9PROT			K00297	methylenetetrahydrofolate reductase (NADH) [EC:1.5.1.54]				K00297	K00297_NE0661_Q82WL0_metF	73.665	2.73e-161	451	100	d__Bacteria;p__Pseudomonadota;c__Gammaproteobacteria;o__Burkholderiales;f__Nitrosomonadaceae;g__Nitrosomonas;s__Nitrosomonas sp021774265
OFTM113	OFTM113_OFTM113_11_14	K01251	14	K01251	adenosylhomocysteinase [EC:3.3.1.1]	S-adenosyl-L-homocysteine hydrolase, NAD binding domain [PF00670.23]; S-adenosyl-L-homocysteine hydrolase [PF05221.19]; D-isomer specific 2-hydroxyacid dehydrogenase, NAD binding domain [PF02826.21]	UniRef90_UPI0003F58F7B adenosylhomocysteinase n=1 Tax=Paludibacterium yongneupense TaxID=400061 RepID=UPI0003F58F7B			K01251	adenosylhomocysteinase [EC:3.3.1.1]										d__Bacteria;p__Pseudomonadota;c__Gammaproteobacteria;o__Burkholderiales;f__Nitrosomonadaceae;g__Nitrosomonas;s__Nitrosomonas sp021774265
OFTM113	OFTM113_OFTM113_11_15	K00789	15	K00789	S-adenosylmethionine synthetase [EC:2.5.1.6]	S-adenosylmethionine synthetase, C-terminal domain [PF02773.18]; S-adenosylmethionine synthetase, central domain [PF02772.18]; S-adenosylmethionine synthetase, N-terminal domain [PF00438.22]	UniRef90_A0A6N1DT69 S-adenosylmethionine synthase n=1 Tax=Ectothiorhodospiraceae bacterium 2226 TaxID=2740164 RepID=A0A6N1DT69_9GAMM			K00789	S-adenosylmethionine synthetase [EC:2.5.1.6]				K00789	K00789_NE0659_Q82WL2_metK	80.362	0	629	100	d__Bacteria;p__Pseudomonadota;c__Gammaproteobacteria;o__Burkholderiales;f__Nitrosomonadaceae;g__Nitrosomonas;s__Nitrosomonas sp021774265
OFTM113	OFTM113_OFTM113_11_16	K22441	16			Acetyltransferase (GNAT) domain [PF13673.9]; Acetyltransferase (GNAT) family [PF00583.27]; FR47-like protein [PF08445.12]; Acetyltransferase (GNAT) domain [PF13508.9]	UniRef90_A0A2T5A200 Ribosomal protein S18 acetylase RimI-like enzyme n=7 Tax=Nitrosomonas TaxID=914 RepID=A0A2T5A200_9PROT			K22441	diamine N-acetyltransferase [EC:2.3.1.57]	gnat family n-acetyltransferase									d__Bacteria;p__Pseudomonadota;c__Gammaproteobacteria;o__Burkholderiales;f__Nitrosomonadaceae;g__Nitrosomonas;s__Nitrosomonas sp021774265
OFTM113	OFTM113_OFTM113_11_17	K01778	17	K01778	diaminopimelate epimerase [EC:5.1.1.7]	Diaminopimelate epimerase [PF01678.21]; Phenazine biosynthesis-like protein [PF02567.18]	UniRef90_A0A1I4BLV2 Diaminopimelate epimerase n=3 Tax=Nitrosomonas TaxID=914 RepID=A0A1I4BLV2_9PROT			K01778	diaminopimelate epimerase [EC:5.1.1.7]				K01778	K01778_NE1612_Q82U84_dapF	64.179	3.55e-120	346	97	d__Bacteria;p__Pseudomonadota;c__Gammaproteobacteria;o__Burkholderiales;f__Nitrosomonadaceae;g__Nitrosomonas;s__Nitrosomonas sp021774265
OFTM113	OFTM113_OFTM113_11_18	K09921	18	K09921	uncharacterized protein	Protein of unknown function, DUF484 [PF04340.14]	UniRef90_A0A328ZYQ2 Uncharacterized protein n=2 Tax=Nitrosomonas sp. Nm143 TaxID=200123 RepID=A0A328ZYQ2_9PROT			K09921	uncharacterized protein	duf484 family protein									d__Bacteria;p__Pseudomonadota;c__Gammaproteobacteria;o__Burkholderiales;f__Nitrosomonadaceae;g__Nitrosomonas;s__Nitrosomonas sp021774265
OFTM113	OFTM113_OFTM113_11_19	K04763 K03733	19	K04763	integrase/recombinase XerD	Phage integrase family [PF00589.24]; Phage integrase, N-terminal SAM-like domain [PF02899.19]; Phage integrase, N-terminal SAM-like domain [PF13495.8]	UniRef90_A0A2T5A1Y3 Tyrosine recombinase XerC n=7 Tax=Nitrosomonas TaxID=914 RepID=A0A2T5A1Y3_9PROT			K03733	integrase/recombinase XerC										d__Bacteria;p__Pseudomonadota;c__Gammaproteobacteria;o__Burkholderiales;f__Nitrosomonadaceae;g__Nitrosomonas;s__Nitrosomonas sp021774265
OFTM113	OFTM113_OFTM113_11_2	K03413 K07657	2	K03413	two-component system, chemotaxis family, chemotaxis protein CheY	Response regulator receiver domain [PF00072.26]	UniRef90_F8GI02 Response regulator receiver protein n=9 Tax=Nitrosomonas TaxID=914 RepID=F8GI02_NITSI			K07657	two-component system, OmpR family, phosphate regulon response regulator PhoB				K03413	K03413_NE1923_Q82TG4_cheY	86.26	1.69e-79	232	100	d__Bacteria;p__Pseudomonadota;c__Gammaproteobacteria;o__Burkholderiales;f__Nitrosomonadaceae;g__Nitrosomonas;s__Nitrosomonas sp021774265
OFTM113	OFTM113_OFTM113_11_20	K01419	20	K01419	ATP-dependent HslUV protease, peptidase subunit HslV [EC:3.4.25.2]		UniRef90_A0A329A8Z5 ATP-dependent protease subunit HslV n=1 Tax=Nitrosomonas sp. Nm143 TaxID=200123 RepID=A0A329A8Z5_9PROT		MER0253580 - HslV component of HslUV peptidase (Nitrosomonas sp. Is79A3) [T01.006]			atp-dependent protease subunit hslv	PF00227	IPR022281 IPR029055 IPR001353 IPR023333							d__Bacteria;p__Pseudomonadota;c__Gammaproteobacteria;o__Burkholderiales;f__Nitrosomonadaceae;g__Nitrosomonas;s__Nitrosomonas sp021774265
OFTM113	OFTM113_OFTM113_11_20	K01419	20	K01419	ATP-dependent HslUV protease, peptidase subunit HslV [EC:3.4.25.2]		UniRef90_A0A329A8Z5 ATP-dependent protease subunit HslV n=1 Tax=Nitrosomonas sp. Nm143 TaxID=200123 RepID=A0A329A8Z5_9PROT		MER0253580 - HslV component of HslUV peptidase (Nitrosomonas sp. Is79A3) [T01.006]	K01419	ATP-dependent HslUV protease, peptidase subunit HslV [EC:3.4.25.2]	atp-dependent protease subunit hslv									d__Bacteria;p__Pseudomonadota;c__Gammaproteobacteria;o__Burkholderiales;f__Nitrosomonadaceae;g__Nitrosomonas;s__Nitrosomonas sp021774265
OFTM113	OFTM113_OFTM113_11_21	K03667	21	K03667	ATP-dependent HslUV protease ATP-binding subunit HslU	AAA domain (Cdc48 subfamily) [PF07724.16]; ATPase family associated with various cellular activities (AAA) [PF00004.31]; MoxR domain in the MoxR-vWA-beta-propeller ternary systems [PF20030.1]; AAA domain (dynein-related subfamily) [PF07728.16]; Magnesium chelatase, subunit ChlI [PF01078.23]; MCM P-loop domain [PF00493.25]	UniRef90_A0A1I4BKB9 ATP-dependent protease ATPase subunit HslU n=8 Tax=Nitrosomonas TaxID=914 RepID=A0A1I4BKB9_9PROT			K03667	ATP-dependent HslUV protease ATP-binding subunit HslU										d__Bacteria;p__Pseudomonadota;c__Gammaproteobacteria;o__Burkholderiales;f__Nitrosomonadaceae;g__Nitrosomonas;s__Nitrosomonas sp021774265
OFTM113	OFTM113_OFTM113_11_22		22				UniRef90_A0A2V3WDF8 Uncharacterized protein n=2 Tax=unclassified Nitrosomonas TaxID=2609265 RepID=A0A2V3WDF8_9PROT					hypothetical protein									d__Bacteria;p__Pseudomonadota;c__Gammaproteobacteria;o__Burkholderiales;f__Nitrosomonadaceae;g__Nitrosomonas;s__Nitrosomonas sp021774265
OFTM113	OFTM113_OFTM113_11_23	K05805	23	K05805	CreA protein	CreA protein [PF05981.14]	UniRef90_A0A329A0L6 CreA protein n=2 Tax=Nitrosomonas sp. Nm143 TaxID=200123 RepID=A0A329A0L6_9PROT			K05805	CreA protein										d__Bacteria;p__Pseudomonadota;c__Gammaproteobacteria;o__Burkholderiales;f__Nitrosomonadaceae;g__Nitrosomonas;s__Nitrosomonas sp021774265
OFTM113	OFTM113_OFTM113_11_24		24			Phospholipid methyltransferase [PF04191.15]; Isoprenylcysteine carboxyl methyltransferase (ICMT) family [PF04140.16]	UniRef90_A0A5S9ITD5 Farnesyl cysteine carboxyl-methyltransferase n=1 Tax=Planctomycetes bacterium SRT547 TaxID=2596890 RepID=A0A5S9ITD5_9BACT														d__Bacteria;p__Pseudomonadota;c__Gammaproteobacteria;o__Burkholderiales;f__Nitrosomonadaceae;g__Nitrosomonas;s__Nitrosomonas sp021774265
OFTM113	OFTM113_OFTM113_11_25	K07481 K07487	25	K07481,K07487	transposase, IS5 family; transposase	Transposase DDE domain [PF13751.8]; Transposase domain (DUF772) [PF05598.13]; Transposase DDE domain [PF01609.23]	UniRef90_A0A1H8J7T5 Transposase, IS4 family n=1 Tax=Nitrosomonas marina TaxID=917 RepID=A0A1H8J7T5_9PROT			K07487	transposase	is1182 family transposase									d__Bacteria;p__Pseudomonadota;c__Gammaproteobacteria;o__Burkholderiales;f__Nitrosomonadaceae;g__Nitrosomonas;s__Nitrosomonas sp021774265
OFTM113	OFTM113_OFTM113_11_3	K03414	3	K03414	chemotaxis protein CheZ	Chemotaxis phosphatase, CheZ [PF04344.15]	UniRef90_F8GI01 Protein phosphatase CheZ n=1 Tax=Nitrosomonas sp. (strain Is79A3) TaxID=261292 RepID=F8GI01_NITSI					chemotaxis protein chez	PF04344	IPR007439	K03414	K03414_b1881_P0A9H9_cheZ	42.365	7.03e-51	167	93	d__Bacteria;p__Pseudomonadota;c__Gammaproteobacteria;o__Burkholderiales;f__Nitrosomonadaceae;g__Nitrosomonas;s__Nitrosomonas sp021774265
OFTM113	OFTM113_OFTM113_11_3	K03414	3	K03414	chemotaxis protein CheZ	Chemotaxis phosphatase, CheZ [PF04344.15]	UniRef90_F8GI01 Protein phosphatase CheZ n=1 Tax=Nitrosomonas sp. (strain Is79A3) TaxID=261292 RepID=F8GI01_NITSI			K03414	chemotaxis protein CheZ	protein phosphatase chez			K03414	K03414_b1881_P0A9H9_cheZ	42.365	7.03e-51	167	93	d__Bacteria;p__Pseudomonadota;c__Gammaproteobacteria;o__Burkholderiales;f__Nitrosomonadaceae;g__Nitrosomonas;s__Nitrosomonas sp021774265
OFTM113	OFTM113_OFTM113_11_4	K08301 K08300	4	K08301	ribonuclease G [EC:3.1.26.-]	Ribonuclease E/G family [PF10150.11]	UniRef90_A0A329A263 RNAse G n=1 Tax=Nitrosomonas sp. Nm143 TaxID=200123 RepID=A0A329A263_9PROT			K08300	ribonuclease E [EC:3.1.26.12]										d__Bacteria;p__Pseudomonadota;c__Gammaproteobacteria;o__Burkholderiales;f__Nitrosomonadaceae;g__Nitrosomonas;s__Nitrosomonas sp021774265
OFTM113	OFTM113_OFTM113_11_5	K06287	5	K06287	septum formation protein	Maf-like protein [PF02545.16]	UniRef90_A0A329A3A1 dTTP/UTP pyrophosphatase n=1 Tax=Nitrosomonas sp. Nm143 TaxID=200123 RepID=A0A329A3A1_9PROT			K06287	septum formation protein										d__Bacteria;p__Pseudomonadota;c__Gammaproteobacteria;o__Burkholderiales;f__Nitrosomonadaceae;g__Nitrosomonas;s__Nitrosomonas sp021774265
OFTM113	OFTM113_OFTM113_11_6	K00783	6	K00783	23S rRNA (pseudouridine1915-N3)-methyltransferase [EC:2.1.1.177]	Predicted SPOUT methyltransferase [PF02590.19]	UniRef90_A0A328ZTZ9 Ribosomal RNA large subunit methyltransferase H n=1 Tax=Nitrosomonas sp. Nm143 TaxID=200123 RepID=A0A328ZTZ9_9PROT					rrna (pseudouridine-n3-)-methyltransferase rlmh	PF02590	IPR029028 IPR003742 IPR029026							d__Bacteria;p__Pseudomonadota;c__Gammaproteobacteria;o__Burkholderiales;f__Nitrosomonadaceae;g__Nitrosomonas;s__Nitrosomonas sp021774265
OFTM113	OFTM113_OFTM113_11_6	K00783	6	K00783	23S rRNA (pseudouridine1915-N3)-methyltransferase [EC:2.1.1.177]	Predicted SPOUT methyltransferase [PF02590.19]	UniRef90_A0A328ZTZ9 Ribosomal RNA large subunit methyltransferase H n=1 Tax=Nitrosomonas sp. Nm143 TaxID=200123 RepID=A0A328ZTZ9_9PROT			K00783	23S rRNA (pseudouridine1915-N3)-methyltransferase [EC:2.1.1.177]	23s rrna (pseudouridine(1915)-n(3))-methyltransferase rlmh									d__Bacteria;p__Pseudomonadota;c__Gammaproteobacteria;o__Burkholderiales;f__Nitrosomonadaceae;g__Nitrosomonas;s__Nitrosomonas sp021774265
OFTM113	OFTM113_OFTM113_11_7	K09710	7	K09710	ribosome-associated protein	Ribosomal silencing factor during starvation [PF02410.17]	UniRef90_A0A2T5AA45 Ribosomal silencing factor RsfS n=7 Tax=Proteobacteria TaxID=1224 RepID=A0A2T5AA45_9PROT					ribosomal silencing factor rsfs		IPR004394 IPR043519							d__Bacteria;p__Pseudomonadota;c__Gammaproteobacteria;o__Burkholderiales;f__Nitrosomonadaceae;g__Nitrosomonas;s__Nitrosomonas sp021774265
OFTM113	OFTM113_OFTM113_11_7	K09710	7	K09710	ribosome-associated protein	Ribosomal silencing factor during starvation [PF02410.17]	UniRef90_A0A2T5AA45 Ribosomal silencing factor RsfS n=7 Tax=Proteobacteria TaxID=1224 RepID=A0A2T5AA45_9PROT			K09710	ribosome-associated protein	ribosome silencing factor									d__Bacteria;p__Pseudomonadota;c__Gammaproteobacteria;o__Burkholderiales;f__Nitrosomonadaceae;g__Nitrosomonas;s__Nitrosomonas sp021774265
OFTM113	OFTM113_OFTM113_11_8	K00969	8	K00969	nicotinate-nucleotide adenylyltransferase [EC:2.7.7.18]	Cytidylyltransferase-like [PF01467.28]	UniRef90_A0A328ZVH2 Probable nicotinate-nucleotide adenylyltransferase n=1 Tax=Nitrosomonas sp. Nm143 TaxID=200123 RepID=A0A328ZVH2_9PROT					nicotinate mononucleotide adenylyltransferase	PF01467	IPR004821 IPR005248 IPR014729	K00969	K00969_NE0359_Q82XC5_nadD	52.535	2.09e-73	224	96	d__Bacteria;p__Pseudomonadota;c__Gammaproteobacteria;o__Burkholderiales;f__Nitrosomonadaceae;g__Nitrosomonas;s__Nitrosomonas sp021774265
OFTM113	OFTM113_OFTM113_11_8	K00969	8	K00969	nicotinate-nucleotide adenylyltransferase [EC:2.7.7.18]	Cytidylyltransferase-like [PF01467.28]	UniRef90_A0A328ZVH2 Probable nicotinate-nucleotide adenylyltransferase n=1 Tax=Nitrosomonas sp. Nm143 TaxID=200123 RepID=A0A328ZVH2_9PROT			K00969	nicotinate-nucleotide adenylyltransferase [EC:2.7.7.18]	nicotinate-nucleotide adenylyltransferase			K00969	K00969_NE0359_Q82XC5_nadD	52.535	2.09e-73	224	96	d__Bacteria;p__Pseudomonadota;c__Gammaproteobacteria;o__Burkholderiales;f__Nitrosomonadaceae;g__Nitrosomonas;s__Nitrosomonas sp021774265
OFTM113	OFTM113_OFTM113_11_9	K00627	9	K00627	pyruvate dehydrogenase E2 component (dihydrolipoamide acetyltransferase) [EC:2.3.1.12]	2-oxoacid dehydrogenases acyltransferase (catalytic domain) [PF00198.25]; Biotin-requiring enzyme [PF00364.24]; e3 binding domain [PF02817.19]; Glycine cleavage H-protein [PF01597.21]	UniRef90_A0A328ZW53 Acetyltransferase component of pyruvate dehydrogenase complex n=1 Tax=Nitrosomonas sp. Nm143 TaxID=200123 RepID=A0A328ZW53_9PROT			K00627	pyruvate dehydrogenase E2 component (dihydrolipoamide acetyltransferase) [EC:2.3.1.12]				K00627	K00627_aceF_NITGR_v2_2517	38.631	3.06e-91	286	96	d__Bacteria;p__Pseudomonadota;c__Gammaproteobacteria;o__Burkholderiales;f__Nitrosomonadaceae;g__Nitrosomonas;s__Nitrosomonas sp021774265
OFTM113	OFTM113_OFTM113_120_1		1			DDE domain [PF13610.8]	UniRef90_A0A1G5SHX1 Integrase catalytic region n=1 Tax=Nitrosomonas mobilis TaxID=51642 RepID=A0A1G5SHX1_9PROT					dde-type integrase/transposase/recombinase									d__Bacteria;p__Pseudomonadota;c__Gammaproteobacteria;o__Burkholderiales;f__Nitrosomonadaceae;g__Nitrosomonas;s__Nitrosomonas sp021774265
OFTM113	OFTM113_OFTM113_120_10	K18320	10			DDE domain [PF13610.8]	UniRef90_A0A1G5SBI3 Transposase n=14 Tax=Nitrosomonas TaxID=914 RepID=A0A1G5SBI3_9PROT			K18320	transposase, IS6 family	is6 family transposase									d__Bacteria;p__Pseudomonadota;c__Gammaproteobacteria;o__Burkholderiales;f__Nitrosomonadaceae;g__Nitrosomonas;s__Nitrosomonas sp021774265
OFTM113	OFTM113_OFTM113_120_11	K07493	11	K07493	putative transposase		UniRef90_UPI00190FA415 transposase n=1 Tax=Halioglobus japonicus TaxID=930805 RepID=UPI00190FA415					transposase for insertion sequence element isrm3	PF00872	IPR001207							d__Bacteria;p__Pseudomonadota;c__Gammaproteobacteria;o__Burkholderiales;f__Nitrosomonadaceae;g__Nitrosomonas;s__Nitrosomonas sp021774265
OFTM113	OFTM113_OFTM113_120_11	K07493	11	K07493	putative transposase		UniRef90_UPI00190FA415 transposase n=1 Tax=Halioglobus japonicus TaxID=930805 RepID=UPI00190FA415			K07493	putative transposase	is256 family transposase									d__Bacteria;p__Pseudomonadota;c__Gammaproteobacteria;o__Burkholderiales;f__Nitrosomonadaceae;g__Nitrosomonas;s__Nitrosomonas sp021774265
OFTM113	OFTM113_OFTM113_120_2		2				UniRef90_A0A4R3XQB6 Uncharacterized protein n=1 Tax=Methylomonas methanica TaxID=421 RepID=A0A4R3XQB6_METMH					hypothetical protein									d__Bacteria;p__Pseudomonadota;c__Gammaproteobacteria;o__Burkholderiales;f__Nitrosomonadaceae;g__Nitrosomonas;s__Nitrosomonas sp021774265
OFTM113	OFTM113_OFTM113_120_3		3				UniRef90_A0A1I4EUH1 Uncharacterized protein n=1 Tax=Nitrosomonas aestuarii TaxID=52441 RepID=A0A1I4EUH1_9PROT					hypothetical protein									d__Bacteria;p__Pseudomonadota;c__Gammaproteobacteria;o__Burkholderiales;f__Nitrosomonadaceae;g__Nitrosomonas;s__Nitrosomonas sp021774265
OFTM113	OFTM113_OFTM113_120_4	K07733	4	K07733	prophage regulatory protein	Prophage CP4-57 regulatory protein (AlpA) [PF05930.14]	UniRef90_A0A1I4ET94 Transcriptional regulator, AlpA family n=1 Tax=Nitrosomonas aestuarii TaxID=52441 RepID=A0A1I4ET94_9PROT			K07733	prophage regulatory protein	alpa family phage regulatory protein									d__Bacteria;p__Pseudomonadota;c__Gammaproteobacteria;o__Burkholderiales;f__Nitrosomonadaceae;g__Nitrosomonas;s__Nitrosomonas sp021774265
OFTM113	OFTM113_OFTM113_120_5		5			RepB DNA-primase from phage plasmid [PF16793.7]	UniRef90_A0A080LUW1 RepB_primase domain-containing protein n=2 Tax=unclassified Candidatus Accumulibacter TaxID=2619054 RepID=A0A080LUW1_9PROT					hypothetical protein									d__Bacteria;p__Pseudomonadota;c__Gammaproteobacteria;o__Burkholderiales;f__Nitrosomonadaceae;g__Nitrosomonas;s__Nitrosomonas sp021774265
OFTM113	OFTM113_OFTM113_120_6		6																		d__Bacteria;p__Pseudomonadota;c__Gammaproteobacteria;o__Burkholderiales;f__Nitrosomonadaceae;g__Nitrosomonas;s__Nitrosomonas sp021774265
OFTM113	OFTM113_OFTM113_120_7	K06919	7	K06919	putative DNA primase/helicase	Domain of unknown function (DUF927) [PF06048.13]; CHC2 zinc finger [PF01807.22]; Domain of unknown function (DUF6371) [PF19898.1]	UniRef90_UPI00129111C9 DUF927 domain-containing protein n=1 Tax=Dechloromonas sp. H13 TaxID=2570193 RepID=UPI00129111C9					duf927 domain-containing protein									d__Bacteria;p__Pseudomonadota;c__Gammaproteobacteria;o__Burkholderiales;f__Nitrosomonadaceae;g__Nitrosomonas;s__Nitrosomonas sp021774265
OFTM113	OFTM113_OFTM113_120_8		8																		d__Bacteria;p__Pseudomonadota;c__Gammaproteobacteria;o__Burkholderiales;f__Nitrosomonadaceae;g__Nitrosomonas;s__Nitrosomonas sp021774265
OFTM113	OFTM113_OFTM113_120_9		9				UniRef90_A0A1H5T0Y8 Uncharacterized protein n=1 Tax=Nitrosomonas ureae TaxID=44577 RepID=A0A1H5T0Y8_9PROT					hypothetical protein									d__Bacteria;p__Pseudomonadota;c__Gammaproteobacteria;o__Burkholderiales;f__Nitrosomonadaceae;g__Nitrosomonas;s__Nitrosomonas sp021774265
OFTM113	OFTM113_OFTM113_121_1	K11472 K21836	1	K11472	glycolate oxidase FAD binding subunit	FAD binding domain [PF01565.25]	UniRef90_A0A2P7NX87 Glycolate oxidase subunit GlcE n=1 Tax=Nitrosomonas sp. APG5 TaxID=2116706 RepID=A0A2P7NX87_9PROT			K21836	D-lactate dehydrogenase (acceptor) [EC:1.1.99.6]										d__Bacteria;p__Pseudomonadota;c__Gammaproteobacteria;o__Burkholderiales;f__Nitrosomonadaceae;g__Nitrosomonas;s__Nitrosomonas sp021774265
OFTM113	OFTM113_OFTM113_121_2	K11473 K00113	2	K11473	glycolate oxidase iron-sulfur subunit	4Fe-4S dicluster domain [PF13183.8]; 4Fe-4S dicluster domain [PF13534.8]; Cysteine-rich domain [PF02754.18]; 4Fe-4S dicluster domain [PF12838.9]; 4Fe-4S dicluster domain [PF13237.8]; 4Fe-4S double cluster binding domain [PF13484.8]	UniRef90_A0A5C7WMP9 Glycolate oxidase subunit GlcF n=9 Tax=Proteobacteria TaxID=1224 RepID=A0A5C7WMP9_9PROT			K00113	glycerol-3-phosphate dehydrogenase subunit C										d__Bacteria;p__Pseudomonadota;c__Gammaproteobacteria;o__Burkholderiales;f__Nitrosomonadaceae;g__Nitrosomonas;s__Nitrosomonas sp021774265
OFTM113	OFTM113_OFTM113_121_3	K07497	3	K07497	putative transposase		UniRef90_A0A4R1SME5 Transposase InsO family protein (Fragment) n=2 Tax=Nitrosomonas sp. Nm134 TaxID=2135772 RepID=A0A4R1SME5_9PROT														d__Bacteria;p__Pseudomonadota;c__Gammaproteobacteria;o__Burkholderiales;f__Nitrosomonadaceae;g__Nitrosomonas;s__Nitrosomonas sp021774265
OFTM113	OFTM113_OFTM113_122_1	K01702	1			Aconitase family (aconitate hydratase) [PF00330.22]	UniRef90_A0A2T5JK43 3-isopropylmalate dehydratase large subunit n=2 Tax=Nitrosomonadaceae TaxID=206379 RepID=A0A2T5JK43_9PROT			K01702	3-isopropylmalate dehydratase [EC:4.2.1.33]										d__Bacteria;p__Pseudomonadota;c__Gammaproteobacteria;o__Burkholderiales;f__Nitrosomonadaceae;g__Nitrosomonas;s__Nitrosomonas sp021774265
OFTM113	OFTM113_OFTM113_122_10	K01695	10	K01695	tryptophan synthase alpha chain [EC:4.2.1.20]	Tryptophan synthase alpha chain [PF00290.22]	UniRef90_A0A2T5K4B0 Tryptophan synthase alpha chain n=1 Tax=Nitrosospira sp. Nsp2 TaxID=136548 RepID=A0A2T5K4B0_9PROT			K01695	tryptophan synthase alpha chain [EC:4.2.1.20]				K01695	K01695_NE0694_Q82WI1_trpA	69.549	6.44e-138	391	97	d__Bacteria;p__Pseudomonadota;c__Gammaproteobacteria;o__Burkholderiales;f__Nitrosomonadaceae;g__Nitrosomonas;s__Nitrosomonas sp021774265
OFTM113	OFTM113_OFTM113_122_11	K01963	11	K01963	acetyl-CoA carboxylase carboxyl transferase subunit beta [EC:6.4.1.2 2.1.3.15]	Carboxyl transferase domain [PF01039.24]; Acetyl-coA carboxylase zinc finger domain [PF17848.3]	UniRef90_A0A1N6IFP0 Acetyl-coenzyme A carboxylase carboxyl transferase subunit beta n=1 Tax=Nitrosomonas cryotolerans ATCC 49181 TaxID=1131553 RepID=A0A1N6IFP0_9PROT			K01963	acetyl-CoA carboxylase carboxyl transferase subunit beta [EC:6.4.1.2 2.1.3.15]										d__Bacteria;p__Pseudomonadota;c__Gammaproteobacteria;o__Burkholderiales;f__Nitrosomonadaceae;g__Nitrosomonas;s__Nitrosomonas sp021774265
OFTM113	OFTM113_OFTM113_122_12	K11754	12	K11754	dihydrofolate synthase / folylpolyglutamate synthase [EC:6.3.2.12 6.3.2.17]	Mur ligase middle domain [PF08245.14]; Mur ligase family, glutamate ligase domain [PF02875.23]	UniRef90_A0A329A2L3 Dihydrofolate synthase/folylpolyglutamate synthase n=1 Tax=Nitrosomonas sp. Nm143 TaxID=200123 RepID=A0A329A2L3_9PROT			K11754	dihydrofolate synthase / folylpolyglutamate synthase [EC:6.3.2.12 6.3.2.17]										d__Bacteria;p__Pseudomonadota;c__Gammaproteobacteria;o__Burkholderiales;f__Nitrosomonadaceae;g__Nitrosomonas;s__Nitrosomonas sp021774265
OFTM113	OFTM113_OFTM113_122_13	K03749	13	K03749	DedD protein	SPOR domain [PF05036.15]	UniRef90_A0A329A3M8 DedD protein n=1 Tax=Nitrosomonas sp. Nm143 TaxID=200123 RepID=A0A329A3M8_9PROT			K03749	DedD protein	spor domain-containing protein									d__Bacteria;p__Pseudomonadota;c__Gammaproteobacteria;o__Burkholderiales;f__Nitrosomonadaceae;g__Nitrosomonas;s__Nitrosomonas sp021774265
OFTM113	OFTM113_OFTM113_122_14	K03558	14	K03558	membrane protein required for colicin V production	Colicin V production protein [PF02674.18]	UniRef90_A0A329A4K9 Membrane protein required for colicin V production n=1 Tax=Nitrosomonas sp. Nm143 TaxID=200123 RepID=A0A329A4K9_9PROT			K03558	membrane protein required for colicin V production	cvpa family protein									d__Bacteria;p__Pseudomonadota;c__Gammaproteobacteria;o__Burkholderiales;f__Nitrosomonadaceae;g__Nitrosomonas;s__Nitrosomonas sp021774265
OFTM113	OFTM113_OFTM113_122_15	K00764	15	K00764	amidophosphoribosyltransferase [EC:2.4.2.14]		UniRef90_A0A329A5F3 Amidophosphoribosyltransferase n=1 Tax=Nitrosomonas sp. Nm143 TaxID=200123 RepID=A0A329A5F3_9PROT		MER0058209 - amidophosphoribosyltransferase precursor (Nitrosospira multiformis) [C44.001]	K00764	amidophosphoribosyltransferase [EC:2.4.2.14]				K00764	K00764_NE0699_Q820D0_purF	77.12	0	825	100	d__Bacteria;p__Pseudomonadota;c__Gammaproteobacteria;o__Burkholderiales;f__Nitrosomonadaceae;g__Nitrosomonas;s__Nitrosomonas sp021774265
OFTM113	OFTM113_OFTM113_122_16	K10764 K01761 K01758	16	K10764	O-succinylhomoserine sulfhydrylase [EC:2.5.1.-]	Cys/Met metabolism PLP-dependent enzyme [PF01053.22]; Orn/Lys/Arg decarboxylase, major domain [PF01276.22]; L-seryl-tRNA selenium transferase [PF03841.15]	UniRef90_A0A329A1Q3 O-succinylhomoserine sulfhydrylase n=1 Tax=Nitrosomonas sp. Nm143 TaxID=200123 RepID=A0A329A1Q3_9PROT			K01761	methionine-gamma-lyase [EC:4.4.1.11]				K01758	K01758_HXX25_11700_A0A7G8ZME7_CTH	37.088	3.01e-82	258	91	d__Bacteria;p__Pseudomonadota;c__Gammaproteobacteria;o__Burkholderiales;f__Nitrosomonadaceae;g__Nitrosomonas;s__Nitrosomonas sp021774265
OFTM113	OFTM113_OFTM113_122_17	K03768 K12733	17	K03768	peptidyl-prolyl cis-trans isomerase B (cyclophilin B) [EC:5.2.1.8]	Cyclophilin type peptidyl-prolyl cis-trans isomerase/CLD [PF00160.23]	UniRef90_A0A1N6IG10 Peptidyl-prolyl cis-trans isomerase n=1 Tax=Nitrosomonas cryotolerans ATCC 49181 TaxID=1131553 RepID=A0A1N6IG10_9PROT			K12733	peptidyl-prolyl cis-trans isomerase-like 1 [EC:5.2.1.8]										d__Bacteria;p__Pseudomonadota;c__Gammaproteobacteria;o__Burkholderiales;f__Nitrosomonadaceae;g__Nitrosomonas;s__Nitrosomonas sp021774265
OFTM113	OFTM113_OFTM113_122_18	K03768 K12733	18	K03768	peptidyl-prolyl cis-trans isomerase B (cyclophilin B) [EC:5.2.1.8]	Cyclophilin type peptidyl-prolyl cis-trans isomerase/CLD [PF00160.23]	UniRef90_A0A1I3YK14 Peptidyl-prolyl cis-trans isomerase n=2 Tax=Nitrosomonas aestuarii TaxID=52441 RepID=A0A1I3YK14_9PROT			K12733	peptidyl-prolyl cis-trans isomerase-like 1 [EC:5.2.1.8]										d__Bacteria;p__Pseudomonadota;c__Gammaproteobacteria;o__Burkholderiales;f__Nitrosomonadaceae;g__Nitrosomonas;s__Nitrosomonas sp021774265
OFTM113	OFTM113_OFTM113_122_19	K01883	19	K01883	cysteinyl-tRNA synthetase [EC:6.1.1.16]	tRNA synthetases class I (C) catalytic domain [PF01406.21]; tRNA synthetases class I (M) [PF09334.13]; DALR domain [PF09190.13]; tRNA synthetases class I (K) [PF01921.20]; tRNA synthetases class I (I, L, M and V) [PF00133.24]	UniRef90_A0A329A1H5 Cysteine--tRNA ligase n=1 Tax=Nitrosomonas sp. Nm143 TaxID=200123 RepID=A0A329A1H5_9PROT			K01883	cysteinyl-tRNA synthetase [EC:6.1.1.16]										d__Bacteria;p__Pseudomonadota;c__Gammaproteobacteria;o__Burkholderiales;f__Nitrosomonadaceae;g__Nitrosomonas;s__Nitrosomonas sp021774265
OFTM113	OFTM113_OFTM113_122_2		2				UniRef90_A0A1W6SP59 Entericidin n=2 Tax=Nitrosospira TaxID=35798 RepID=A0A1W6SP59_9PROT														d__Bacteria;p__Pseudomonadota;c__Gammaproteobacteria;o__Burkholderiales;f__Nitrosomonadaceae;g__Nitrosomonas;s__Nitrosomonas sp021774265
OFTM113	OFTM113_OFTM113_122_20		20			Methyltransferase domain [PF13649.8]; Methyltransferase domain [PF13847.8]; N-6 DNA Methylase [PF02384.18]	UniRef90_A0A1H8DWV0 Uncharacterized protein n=2 Tax=Nitrosomonas marina TaxID=917 RepID=A0A1H8DWV0_9PROT					class i sam-dependent methyltransferase									d__Bacteria;p__Pseudomonadota;c__Gammaproteobacteria;o__Burkholderiales;f__Nitrosomonadaceae;g__Nitrosomonas;s__Nitrosomonas sp021774265
OFTM113	OFTM113_OFTM113_122_21	K02557	21	K02557	chemotaxis protein MotB	Membrane MotB of proton-channel complex MotA/MotB [PF13677.8]; OmpA family [PF00691.22]	UniRef90_A0A1G0B9N4 Flagellar motor protein MotB n=3 Tax=Nitrosomonadales TaxID=32003 RepID=A0A1G0B9N4_9PROT					chemotaxis protein motb	PF13677 PF00691	IPR025713 IPR006665 IPR036737	K02557	K02557_NE0045_Q82Y43_motB	66.997	1.7e-147	419	96	d__Bacteria;p__Pseudomonadota;c__Gammaproteobacteria;o__Burkholderiales;f__Nitrosomonadaceae;g__Nitrosomonas;s__Nitrosomonas sp021774265
OFTM113	OFTM113_OFTM113_122_21	K02557	21	K02557	chemotaxis protein MotB	Membrane MotB of proton-channel complex MotA/MotB [PF13677.8]; OmpA family [PF00691.22]	UniRef90_A0A1G0B9N4 Flagellar motor protein MotB n=3 Tax=Nitrosomonadales TaxID=32003 RepID=A0A1G0B9N4_9PROT			K02557	chemotaxis protein MotB	flagellar motor protein motb			K02557	K02557_NE0045_Q82Y43_motB	66.997	1.7e-147	419	96	d__Bacteria;p__Pseudomonadota;c__Gammaproteobacteria;o__Burkholderiales;f__Nitrosomonadaceae;g__Nitrosomonas;s__Nitrosomonas sp021774265
OFTM113	OFTM113_OFTM113_122_22	K02556	22	K02556	chemotaxis protein MotA		UniRef90_A0A2P7NWK4 Flagellar motor stator protein MotA n=18 Tax=Proteobacteria TaxID=1224 RepID=A0A2P7NWK4_9PROT			K02556	chemotaxis protein MotA				K02556	K02556_NE0046_Q82Y42_motA	77.289	4.19e-160	449	95	d__Bacteria;p__Pseudomonadota;c__Gammaproteobacteria;o__Burkholderiales;f__Nitrosomonadaceae;g__Nitrosomonas;s__Nitrosomonas sp021774265
OFTM113	OFTM113_OFTM113_122_23	K23997 K17758	23	K23997	ADP-dependent NAD(P)H-hydrate dehydratase / NAD(P)H-hydrate epimerase [EC:4.2.1.136 5.1.99.6]	Carbohydrate kinase [PF01256.19]; YjeF-related protein N-terminus [PF03853.17]; Phosphomethylpyrimidine kinase [PF08543.14]	UniRef90_A0A329A494 Bifunctional NAD(P)H-hydrate repair enzyme n=1 Tax=Nitrosomonas sp. Nm143 TaxID=200123 RepID=A0A329A494_9PROT			K17758	ADP-dependent NAD(P)H-hydrate dehydratase [EC:4.2.1.136]										d__Bacteria;p__Pseudomonadota;c__Gammaproteobacteria;o__Burkholderiales;f__Nitrosomonadaceae;g__Nitrosomonas;s__Nitrosomonas sp021774265
OFTM113	OFTM113_OFTM113_122_24	K01952	24			Formylglycinamide ribonucleotide amidotransferase N-terminal [PF18076.3]	UniRef90_A0A329A335 Phosphoribosylformylglycinamidine synthase n=1 Tax=Nitrosomonas sp. Nm143 TaxID=200123 RepID=A0A329A335_9PROT					formylglycinamide ribonucleotide amidotransferase	PF02769 PF18072 PF18076	IPR029062 IPR040707 IPR017926 IPR010073 IPR041609 IPR010918 IPR036676 IPR036921 IPR036604							d__Bacteria;p__Pseudomonadota;c__Gammaproteobacteria;o__Burkholderiales;f__Nitrosomonadaceae;g__Nitrosomonas;s__Nitrosomonas sp021774265
OFTM113	OFTM113_OFTM113_122_24	K01952	24			Formylglycinamide ribonucleotide amidotransferase N-terminal [PF18076.3]	UniRef90_A0A329A335 Phosphoribosylformylglycinamidine synthase n=1 Tax=Nitrosomonas sp. Nm143 TaxID=200123 RepID=A0A329A335_9PROT			K01952	phosphoribosylformylglycinamidine synthase [EC:6.3.5.3]	phosphoribosylformylglycinamidine synthase									d__Bacteria;p__Pseudomonadota;c__Gammaproteobacteria;o__Burkholderiales;f__Nitrosomonadaceae;g__Nitrosomonas;s__Nitrosomonas sp021774265
OFTM113	OFTM113_OFTM113_122_3	K01704 K20930	3	K01704	3-isopropylmalate/(R)-2-methylmalate dehydratase small subunit [EC:4.2.1.33 4.2.1.35]	Aconitase C-terminal domain [PF00694.21]	UniRef90_A0A1I2FKZ4 3-isopropylmalate dehydratase small subunit n=1 Tax=Nitrosomonas sp. Nm166 TaxID=1881054 RepID=A0A1I2FKZ4_9PROT			K20930	phosphinomethylmalate isomerase [EC:4.2.1.166]				K01704	K01704_NE0687_Q82WI7_leuD	69.849	3.81e-107	308	90	d__Bacteria;p__Pseudomonadota;c__Gammaproteobacteria;o__Burkholderiales;f__Nitrosomonadaceae;g__Nitrosomonas;s__Nitrosomonas sp021774265
OFTM113	OFTM113_OFTM113_122_4	K00052	4	K00052	3-isopropylmalate dehydrogenase [EC:1.1.1.85]	Isocitrate/isopropylmalate dehydrogenase [PF00180.22]	UniRef90_A0A329A3N9 3-isopropylmalate dehydrogenase n=1 Tax=Nitrosomonas sp. Nm143 TaxID=200123 RepID=A0A329A3N9_9PROT			K00052	3-isopropylmalate dehydrogenase [EC:1.1.1.85]				K00052	K00052_NE0688_Q82WI6_leuB	79.037	0	585	99	d__Bacteria;p__Pseudomonadota;c__Gammaproteobacteria;o__Burkholderiales;f__Nitrosomonadaceae;g__Nitrosomonas;s__Nitrosomonas sp021774265
OFTM113	OFTM113_OFTM113_122_5	K00133	5	K00133	aspartate-semialdehyde dehydrogenase [EC:1.2.1.11]	Semialdehyde dehydrogenase, dimerisation domain [PF02774.20]; Semialdehyde dehydrogenase, NAD binding domain [PF01118.26]	UniRef90_A0A1W9GUP5 Aspartate-semialdehyde dehydrogenase n=22 Tax=Proteobacteria TaxID=1224 RepID=A0A1W9GUP5_9PROT			K00133	aspartate-semialdehyde dehydrogenase [EC:1.2.1.11]				K00133	K00133_NE0689_Q82WI5_asd	75.405	0	591	99	d__Bacteria;p__Pseudomonadota;c__Gammaproteobacteria;o__Burkholderiales;f__Nitrosomonadaceae;g__Nitrosomonas;s__Nitrosomonas sp021774265
OFTM113	OFTM113_OFTM113_122_6	K08086	6	K08086	pilus assembly protein FimV		UniRef90_A0A329A5G2 Pilus assembly protein FimV n=2 Tax=Nitrosomonas sp. Nm143 TaxID=200123 RepID=A0A329A5G2_9PROT														d__Bacteria;p__Pseudomonadota;c__Gammaproteobacteria;o__Burkholderiales;f__Nitrosomonadaceae;g__Nitrosomonas;s__Nitrosomonas sp021774265
OFTM113	OFTM113_OFTM113_122_7	K06173	7	K06173	tRNA pseudouridine38-40 synthase [EC:5.4.99.12]	tRNA pseudouridine synthase [PF01416.22]	UniRef90_A0A329A1R1 tRNA pseudouridine synthase A n=1 Tax=Nitrosomonas sp. Nm143 TaxID=200123 RepID=A0A329A1R1_9PROT			K06173	tRNA pseudouridine38-40 synthase [EC:5.4.99.12]										d__Bacteria;p__Pseudomonadota;c__Gammaproteobacteria;o__Burkholderiales;f__Nitrosomonadaceae;g__Nitrosomonas;s__Nitrosomonas sp021774265
OFTM113	OFTM113_OFTM113_122_8	K01817 K13501	8	K01817	phosphoribosylanthranilate isomerase [EC:5.3.1.24]	N-(5'phosphoribosyl)anthranilate (PRA) isomerase [PF00697.24]	UniRef90_A0A329A345 N-(5'-phosphoribosyl)anthranilate isomerase n=1 Tax=Nitrosomonas sp. Nm143 TaxID=200123 RepID=A0A329A345_9PROT			K13501	anthranilate synthase / indole-3-glycerol phosphate synthase / phosphoribosylanthranilate isomerase [EC:4.1.3.27 4.1.1.48 5.3.1.24]				K01817	K01817_NE0692_Q82WI3_trpF	62.136	7.39e-95	277	98	d__Bacteria;p__Pseudomonadota;c__Gammaproteobacteria;o__Burkholderiales;f__Nitrosomonadaceae;g__Nitrosomonas;s__Nitrosomonas sp021774265
OFTM113	OFTM113_OFTM113_122_9	K01696 K01817	9	K01696,K01817	tryptophan synthase beta chain [EC:4.2.1.20]; phosphoribosylanthranilate isomerase [EC:5.3.1.24]	Pyridoxal-phosphate dependent enzyme [PF00291.27]	UniRef90_A0A1N6IFT0 Tryptophan synthase beta chain n=1 Tax=Nitrosomonas cryotolerans ATCC 49181 TaxID=1131553 RepID=A0A1N6IFT0_9PROT			K01696	tryptophan synthase beta chain [EC:4.2.1.20]				K01696	K01696_NE0693_Q82WI2_trpB	86.146	0	731	100	d__Bacteria;p__Pseudomonadota;c__Gammaproteobacteria;o__Burkholderiales;f__Nitrosomonadaceae;g__Nitrosomonas;s__Nitrosomonas sp021774265
OFTM113	OFTM113_OFTM113_123_1		1																		d__Bacteria;p__Pseudomonadota;c__Gammaproteobacteria;o__Burkholderiales;f__Nitrosomonadaceae;g__Nitrosomonas;s__Nitrosomonas sp021774265
OFTM113	OFTM113_OFTM113_123_2		2				UniRef90_A0A1H9PCR7 Uncharcterized protein, DUF927 family n=1 Tax=Nitrosomonas sp. Nm51 TaxID=133720 RepID=A0A1H9PCR7_9PROT					duf927 domain-containing protein									d__Bacteria;p__Pseudomonadota;c__Gammaproteobacteria;o__Burkholderiales;f__Nitrosomonadaceae;g__Nitrosomonas;s__Nitrosomonas sp021774265
OFTM113	OFTM113_OFTM113_123_3		3			Domain of unknown function (DUF927) [PF06048.13]	UniRef90_A0A1H9PCR7 Uncharcterized protein, DUF927 family n=1 Tax=Nitrosomonas sp. Nm51 TaxID=133720 RepID=A0A1H9PCR7_9PROT					duf927 domain-containing protein									d__Bacteria;p__Pseudomonadota;c__Gammaproteobacteria;o__Burkholderiales;f__Nitrosomonadaceae;g__Nitrosomonas;s__Nitrosomonas sp021774265
OFTM113	OFTM113_OFTM113_123_4		4			CHC2 zinc finger [PF01807.22]; Domain of unknown function (DUF6371) [PF19898.1]	UniRef90_A0A4R1T7A9 Uncharacterized protein (DUF927 family) n=1 Tax=Nitrosomonas sp. Nm134 TaxID=2135772 RepID=A0A4R1T7A9_9PROT					duf927 domain-containing protein									d__Bacteria;p__Pseudomonadota;c__Gammaproteobacteria;o__Burkholderiales;f__Nitrosomonadaceae;g__Nitrosomonas;s__Nitrosomonas sp021774265
OFTM113	OFTM113_OFTM113_123_5		5																		d__Bacteria;p__Pseudomonadota;c__Gammaproteobacteria;o__Burkholderiales;f__Nitrosomonadaceae;g__Nitrosomonas;s__Nitrosomonas sp021774265
OFTM113	OFTM113_OFTM113_124_1	K07486	1	K07486	transposase	Transposase IS116/IS110/IS902 family [PF02371.18]	UniRef90_A0A1I2A5X3 Transposase n=1 Tax=Nitrosomonas sp. Nm166 TaxID=1881054 RepID=A0A1I2A5X3_9PROT					probable family 20 transposase	PF01548 PF02371	IPR003346 IPR002525							d__Bacteria;p__Pseudomonadota;c__Gammaproteobacteria;o__Burkholderiales;f__Nitrosomonadaceae;g__Nitrosomonas;s__Nitrosomonas sp021774265
OFTM113	OFTM113_OFTM113_124_1	K07486	1	K07486	transposase	Transposase IS116/IS110/IS902 family [PF02371.18]	UniRef90_A0A1I2A5X3 Transposase n=1 Tax=Nitrosomonas sp. Nm166 TaxID=1881054 RepID=A0A1I2A5X3_9PROT			K07486	transposase	is110 family transposase									d__Bacteria;p__Pseudomonadota;c__Gammaproteobacteria;o__Burkholderiales;f__Nitrosomonadaceae;g__Nitrosomonas;s__Nitrosomonas sp021774265
OFTM113	OFTM113_OFTM113_124_10	K01113	10	K01113	alkaline phosphatase D [EC:3.1.3.1]	PhoD-like phosphatase [PF09423.12]; PhoD related phosphatase [PF19050.2]	UniRef90_A0A2P7NRC8 Metallophosphatase n=1 Tax=Nitrosomonas sp. APG5 TaxID=2116706 RepID=A0A2P7NRC8_9PROT			K01113	alkaline phosphatase D [EC:3.1.3.1]	alkaline phosphatase family protein									d__Bacteria;p__Pseudomonadota;c__Gammaproteobacteria;o__Burkholderiales;f__Nitrosomonadaceae;g__Nitrosomonas;s__Nitrosomonas sp021774265
OFTM113	OFTM113_OFTM113_124_11	K07481	11				UniRef90_A0A1I4C0D7 Transposase, IS5 family n=1 Tax=Nitrosomonas aestuarii TaxID=52441 RepID=A0A1I4C0D7_9PROT			K07481	transposase, IS5 family	is5 family transposase									d__Bacteria;p__Pseudomonadota;c__Gammaproteobacteria;o__Burkholderiales;f__Nitrosomonadaceae;g__Nitrosomonas;s__Nitrosomonas sp021774265
OFTM113	OFTM113_OFTM113_124_2		2																		d__Bacteria;p__Pseudomonadota;c__Gammaproteobacteria;o__Burkholderiales;f__Nitrosomonadaceae;g__Nitrosomonas;s__Nitrosomonas sp021774265
OFTM113	OFTM113_OFTM113_124_3	K10901	3			Helicase conserved C-terminal domain [PF00271.33]	UniRef90_X7E1F4 ATP-dependent DNA helicase RecG n=2 Tax=Marinomonas TaxID=28253 RepID=X7E1F4_9GAMM			K10901	bloom syndrome protein [EC:3.6.4.12]										d__Bacteria;p__Pseudomonadota;c__Gammaproteobacteria;o__Burkholderiales;f__Nitrosomonadaceae;g__Nitrosomonas;s__Nitrosomonas sp021774265
OFTM113	OFTM113_OFTM113_124_4	K04096	4	K04096	DNA processing protein	DNA recombination-mediator protein A [PF02481.17]	UniRef90_A0A420YZI5 DNA-processing protein DprA n=1 Tax=Tenericutes bacterium TaxID=2231116 RepID=A0A420YZI5_9BACT			K04096	DNA processing protein	dna-processing protein dpra									d__Bacteria;p__Pseudomonadota;c__Gammaproteobacteria;o__Burkholderiales;f__Nitrosomonadaceae;g__Nitrosomonas;s__Nitrosomonas sp021774265
OFTM113	OFTM113_OFTM113_124_5	K04096	5	K04096	DNA processing protein	DNA recombination-mediator protein A [PF02481.17]	UniRef90_A0A420YZI5 DNA-processing protein DprA n=1 Tax=Tenericutes bacterium TaxID=2231116 RepID=A0A420YZI5_9BACT			K04096	DNA processing protein	dna-processing protein dpra									d__Bacteria;p__Pseudomonadota;c__Gammaproteobacteria;o__Burkholderiales;f__Nitrosomonadaceae;g__Nitrosomonas;s__Nitrosomonas sp021774265
OFTM113	OFTM113_OFTM113_124_6		6				UniRef90_UPI0014597766 hypothetical protein n=1 Tax=Aromatoleum aromaticum TaxID=551760 RepID=UPI0014597766														d__Bacteria;p__Pseudomonadota;c__Gammaproteobacteria;o__Burkholderiales;f__Nitrosomonadaceae;g__Nitrosomonas;s__Nitrosomonas sp021774265
OFTM113	OFTM113_OFTM113_124_7	K21563	7			Crp-like helix-turn-helix domain [PF13545.8]	UniRef90_A0A329A2S7 Crp/Fnr family transcriptional regulator n=1 Tax=Nitrosomonas sp. Nm143 TaxID=200123 RepID=A0A329A2S7_9PROT			K21563	CRP/FNR family transcriptional regulator, dissimilatory nitrate respiration regulator										d__Bacteria;p__Pseudomonadota;c__Gammaproteobacteria;o__Burkholderiales;f__Nitrosomonadaceae;g__Nitrosomonas;s__Nitrosomonas sp021774265
OFTM113	OFTM113_OFTM113_124_8		8																		d__Bacteria;p__Pseudomonadota;c__Gammaproteobacteria;o__Burkholderiales;f__Nitrosomonadaceae;g__Nitrosomonas;s__Nitrosomonas sp021774265
OFTM113	OFTM113_OFTM113_124_9		9				UniRef90_K6YGM2 Glutamine amidotransferase n=1 Tax=Paraglaciecola polaris LMG 21857 TaxID=1129793 RepID=K6YGM2_9ALTE					class ii glutamine amidotransferase									d__Bacteria;p__Pseudomonadota;c__Gammaproteobacteria;o__Burkholderiales;f__Nitrosomonadaceae;g__Nitrosomonas;s__Nitrosomonas sp021774265
OFTM113	OFTM113_OFTM113_125_1		1			G8 domain [PF10162.11]	UniRef90_A0A358JPU7 G8 domain-containing protein n=1 Tax=Nitrosomonas sp. TaxID=42353 RepID=A0A358JPU7_9PROT					hypothetical protein									d__Bacteria;p__Pseudomonadota;c__Gammaproteobacteria;o__Burkholderiales;f__Nitrosomonadaceae;g__Nitrosomonas;s__Nitrosomonas sp021774265
OFTM113	OFTM113_OFTM113_125_2		2			HDOD domain [PF08668.14]	UniRef90_UPI0013707C21 HDOD domain-containing protein n=1 Tax=Nitrosomonas sp. JL21 TaxID=153949 RepID=UPI0013707C21					hdod domain-containing protein									d__Bacteria;p__Pseudomonadota;c__Gammaproteobacteria;o__Burkholderiales;f__Nitrosomonadaceae;g__Nitrosomonas;s__Nitrosomonas sp021774265
OFTM113	OFTM113_OFTM113_126_1	K06207	1	K06207	GTP-binding protein	Elongation factor Tu GTP binding domain [PF00009.29]; Elongation factor G C-terminus [PF00679.26]; Elongation factor Tu domain 2 [PF03144.27]	UniRef90_A0A1N6F7F8 50S ribosomal subunit assembly factor BipA n=1 Tax=Nitrosomonas cryotolerans ATCC 49181 TaxID=1131553 RepID=A0A1N6F7F8_9PROT			K06207	GTP-binding protein										d__Bacteria;p__Pseudomonadota;c__Gammaproteobacteria;o__Burkholderiales;f__Nitrosomonadaceae;g__Nitrosomonas;s__Nitrosomonas sp021774265
OFTM113	OFTM113_OFTM113_126_10	K02004 K25169	10	K02004	putative ABC transport system permease protein		UniRef90_A0A2T4ZJX0 Putative ABC transport system permease protein n=9 Tax=Proteobacteria TaxID=1224 RepID=A0A2T4ZJX0_9PROT			K25169	heterocyst specific transport system permease protein										d__Bacteria;p__Pseudomonadota;c__Gammaproteobacteria;o__Burkholderiales;f__Nitrosomonadaceae;g__Nitrosomonas;s__Nitrosomonas sp021774265
OFTM113	OFTM113_OFTM113_126_11	K10539 K02028	11			ABC transporter [PF00005.29]	UniRef90_A0A1N6IXL0 Putative ABC transport system ATP-binding protein n=1 Tax=Nitrosomonas cryotolerans ATCC 49181 TaxID=1131553 RepID=A0A1N6IXL0_9PROT			K10539	L-arabinose transport system ATP-binding protein [EC:7.5.2.12]				K02028	K02028_G3M70_03570_A0A7T0BZU8_ABC.PA.A	39.048	5.22e-40	140	84	d__Bacteria;p__Pseudomonadota;c__Gammaproteobacteria;o__Burkholderiales;f__Nitrosomonadaceae;g__Nitrosomonas;s__Nitrosomonas sp021774265
OFTM113	OFTM113_OFTM113_126_12		12																		d__Bacteria;p__Pseudomonadota;c__Gammaproteobacteria;o__Burkholderiales;f__Nitrosomonadaceae;g__Nitrosomonas;s__Nitrosomonas sp021774265
OFTM113	OFTM113_OFTM113_126_13	K21084	13			Diguanylate cyclase, GGDEF domain [PF00990.23]; Cation efflux system protein CusB domain 1 [PF00529.22]; PAS fold [PF08448.12]	UniRef90_A0A328ZQM5 Diguanylate cyclase (GGDEF)-like protein n=2 Tax=Nitrosomonas sp. Nm143 TaxID=200123 RepID=A0A328ZQM5_9PROT			K21084	diguanylate cyclase [EC:2.7.7.65]										d__Bacteria;p__Pseudomonadota;c__Gammaproteobacteria;o__Burkholderiales;f__Nitrosomonadaceae;g__Nitrosomonas;s__Nitrosomonas sp021774265
OFTM113	OFTM113_OFTM113_126_14		14			FAD dependent oxidoreductase [PF01266.26]	UniRef90_A0A1Z4VHY4 Putative D-amino-acid oxidase n=9 Tax=Nostocales TaxID=1161 RepID=A0A1Z4VHY4_9CYAN					fad-dependent oxidoreductase									d__Bacteria;p__Pseudomonadota;c__Gammaproteobacteria;o__Burkholderiales;f__Nitrosomonadaceae;g__Nitrosomonas;s__Nitrosomonas sp021774265
OFTM113	OFTM113_OFTM113_126_2	K07396	2	K07396	putative protein-disulfide isomerase	Thioredoxin [PF13743.8]; DSBA-like thioredoxin domain [PF01323.22]; Thioredoxin [PF13462.8]	UniRef90_A0A1G5BFS5 DSBA domain-containing protein n=1 Tax=Nitrosospira sp. Nl5 TaxID=200120 RepID=A0A1G5BFS5_9PROT			K07396	putative protein-disulfide isomerase	dsba family protein									d__Bacteria;p__Pseudomonadota;c__Gammaproteobacteria;o__Burkholderiales;f__Nitrosomonadaceae;g__Nitrosomonas;s__Nitrosomonas sp021774265
OFTM113	OFTM113_OFTM113_126_3		3																		d__Bacteria;p__Pseudomonadota;c__Gammaproteobacteria;o__Burkholderiales;f__Nitrosomonadaceae;g__Nitrosomonas;s__Nitrosomonas sp021774265
OFTM113	OFTM113_OFTM113_126_4		4																		d__Bacteria;p__Pseudomonadota;c__Gammaproteobacteria;o__Burkholderiales;f__Nitrosomonadaceae;g__Nitrosomonas;s__Nitrosomonas sp021774265
OFTM113	OFTM113_OFTM113_126_5		5			Protein of unknown function (DUF1614) [PF07758.13]	UniRef90_A0A1N6J3V9 Uncharacterized membrane protein n=1 Tax=Nitrosomonas cryotolerans ATCC 49181 TaxID=1131553 RepID=A0A1N6J3V9_9PROT					duf1614 domain-containing protein									d__Bacteria;p__Pseudomonadota;c__Gammaproteobacteria;o__Burkholderiales;f__Nitrosomonadaceae;g__Nitrosomonas;s__Nitrosomonas sp021774265
OFTM113	OFTM113_OFTM113_126_6	K02199	6	K02199	cytochrome c biogenesis protein CcmG, thiol:disulfide interchange protein DsbE	Redoxin [PF08534.12]; AhpC/TSA family [PF00578.23]; Thioredoxin-like [PF13905.8]; Thioredoxin [PF00085.22]; Glutathione peroxidase [PF00255.21]; SCO1/SenC [PF02630.16]	UniRef90_A0A329A0C6 Thiol-disulfide isomerase/thioredoxin n=1 Tax=Nitrosomonas sp. Nm143 TaxID=200123 RepID=A0A329A0C6_9PROT					tlpa family protein disulfide reductase									d__Bacteria;p__Pseudomonadota;c__Gammaproteobacteria;o__Burkholderiales;f__Nitrosomonadaceae;g__Nitrosomonas;s__Nitrosomonas sp021774265
OFTM113	OFTM113_OFTM113_126_7	K04084 K08344	7	K04084	thioredoxin:protein disulfide reductase [EC:1.8.4.16]	Cytochrome C biogenesis protein transmembrane region [PF02683.17]; Thioredoxin-like [PF13899.8]; Disulphide bond corrector protein DsbC [PF11412.10]; Thioredoxin-like domain [PF13098.8]; Protein of unknown function, DUF255 [PF03190.17]	UniRef90_A0A4Y1YKY8 Thiol:disulfide interchange protein DsbD n=1 Tax=Nitrosomonas stercoris TaxID=1444684 RepID=A0A4Y1YKY8_9PROT			K08344	suppressor for copper-sensitivity B										d__Bacteria;p__Pseudomonadota;c__Gammaproteobacteria;o__Burkholderiales;f__Nitrosomonadaceae;g__Nitrosomonas;s__Nitrosomonas sp021774265
OFTM113	OFTM113_OFTM113_126_8	K03926	8	K03926	periplasmic divalent cation tolerance protein	CutA1 divalent ion tolerance protein [PF03091.17]	UniRef90_A0A2V3W2U6 Divalent cation tolerance protein n=2 Tax=Nitrosomonas TaxID=914 RepID=A0A2V3W2U6_9PROT			K03926	periplasmic divalent cation tolerance protein										d__Bacteria;p__Pseudomonadota;c__Gammaproteobacteria;o__Burkholderiales;f__Nitrosomonadaceae;g__Nitrosomonas;s__Nitrosomonas sp021774265
OFTM113	OFTM113_OFTM113_126_9	K21982	9			Barrel-sandwich domain of CusB or HlyD membrane-fusion [PF16576.7]; HlyD family secretion protein [PF13437.8]; Cation efflux system protein CusB domain 1 [PF00529.22]	UniRef90_A0A1N6IXL5 HlyD family secretion protein n=1 Tax=Nitrosomonas cryotolerans ATCC 49181 TaxID=1131553 RepID=A0A1N6IXL5_9PROT			K21982	beta-cubebene synthase [EC:4.2.3.128]										d__Bacteria;p__Pseudomonadota;c__Gammaproteobacteria;o__Burkholderiales;f__Nitrosomonadaceae;g__Nitrosomonas;s__Nitrosomonas sp021774265
OFTM113	OFTM113_OFTM113_127_1	K03182	1			3-octaprenyl-4-hydroxybenzoate carboxy-lyase [PF01977.18]	UniRef90_A0A1N6HU76 3-octaprenyl-4-hydroxybenzoate carboxy-lyase n=1 Tax=Nitrosomonas cryotolerans ATCC 49181 TaxID=1131553 RepID=A0A1N6HU76_9PROT			K03182	4-hydroxy-3-polyprenylbenzoate decarboxylase [EC:4.1.1.98]										d__Bacteria;p__Pseudomonadota;c__Gammaproteobacteria;o__Burkholderiales;f__Nitrosomonadaceae;g__Nitrosomonas;s__Nitrosomonas sp021774265
OFTM113	OFTM113_OFTM113_127_2		2			Transmembrane family 220, helix [PF15071.8]	UniRef90_A0A2D6N0Q6 Uncharacterized protein n=1 Tax=Deltaproteobacteria bacterium TaxID=2026735 RepID=A0A2D6N0Q6_9DELT														d__Bacteria;p__Pseudomonadota;c__Gammaproteobacteria;o__Burkholderiales;f__Nitrosomonadaceae;g__Nitrosomonas;s__Nitrosomonas sp021774265
OFTM113	OFTM113_OFTM113_127_3	K03453	3	K03453	bile acid:Na+ symporter, BASS family	Sodium Bile acid symporter family [PF01758.18]; SBF-like CPA transporter family (DUF4137) [PF13593.8]	UniRef90_UPI000F843DCD bile acid:sodium symporter family protein n=1 Tax=Sulfuriflexus mobilis TaxID=1811807 RepID=UPI000F843DCD			K03453	bile acid:Na+ symporter, BASS family										d__Bacteria;p__Pseudomonadota;c__Gammaproteobacteria;o__Burkholderiales;f__Nitrosomonadaceae;g__Nitrosomonas;s__Nitrosomonas sp021774265
OFTM113	OFTM113_OFTM113_127_4		4				UniRef90_A0A1H8H3F8 Uncharacterized protein n=1 Tax=Nitrosomonas marina TaxID=917 RepID=A0A1H8H3F8_9PROT					atp-binding protein									d__Bacteria;p__Pseudomonadota;c__Gammaproteobacteria;o__Burkholderiales;f__Nitrosomonadaceae;g__Nitrosomonas;s__Nitrosomonas sp021774265
OFTM113	OFTM113_OFTM113_128_1		1				UniRef90_A0A1H8V6I6 Uncharacterized protein n=1 Tax=Nitrosomonas oligotropha TaxID=42354 RepID=A0A1H8V6I6_9PROT					replication initiation factor									d__Bacteria;p__Pseudomonadota;c__Gammaproteobacteria;o__Burkholderiales;f__Nitrosomonadaceae;g__Nitrosomonas;s__Nitrosomonas sp021774265
OFTM113	OFTM113_OFTM113_128_2		2				UniRef90_A0A285BV85 Uncharacterized protein n=2 Tax=Nitrosomonas TaxID=914 RepID=A0A285BV85_9PROT					hypothetical protein									d__Bacteria;p__Pseudomonadota;c__Gammaproteobacteria;o__Burkholderiales;f__Nitrosomonadaceae;g__Nitrosomonas;s__Nitrosomonas sp021774265
OFTM113	OFTM113_OFTM113_128_3		3				UniRef90_A0A2E2XCE1 RHIM domain-containing protein n=3 Tax=Proteobacteria TaxID=1224 RepID=A0A2E2XCE1_9GAMM					hypothetical protein									d__Bacteria;p__Pseudomonadota;c__Gammaproteobacteria;o__Burkholderiales;f__Nitrosomonadaceae;g__Nitrosomonas;s__Nitrosomonas sp021774265
OFTM113	OFTM113_OFTM113_128_4	K20543	4			MalT-like TPR region [PF17874.3]; Tetratricopeptide repeat [PF13424.8]; Soluble NSF attachment protein, SNAP [PF14938.8]; Tetratricopeptide repeat [PF13429.8]; Tetratricopeptide repeat-like domain [PF09976.11]; Tetratricopeptide repeat [PF13432.8]; Tetratricopeptide repeat [PF13374.8]; Protein of unknown function (DUF789) [PF05623.14]; TPR repeat [PF13414.8]; Tetratricopeptide repeat [PF13176.8]	UniRef90_A0A4R1STU5 Tetratricopeptide repeat protein n=1 Tax=Nitrosomonas sp. Nm134 TaxID=2135772 RepID=A0A4R1STU5_9PROT			K20543	cellulose synthase operon protein C										d__Bacteria;p__Pseudomonadota;c__Gammaproteobacteria;o__Burkholderiales;f__Nitrosomonadaceae;g__Nitrosomonas;s__Nitrosomonas sp021774265
OFTM113	OFTM113_OFTM113_129_1		1				UniRef90_A0A1I4E3C1 Uncharacterized protein n=1 Tax=Nitrosomonas aestuarii TaxID=52441 RepID=A0A1I4E3C1_9PROT					hypothetical protein									d__Bacteria;p__Pseudomonadota;c__Gammaproteobacteria;o__Burkholderiales;f__Nitrosomonadaceae;g__Nitrosomonas;s__Nitrosomonas sp021774265
OFTM113	OFTM113_OFTM113_129_10	K01104 K23988	10	K01104	protein-tyrosine phosphatase [EC:3.1.3.48]	Low molecular weight phosphotyrosine protein phosphatase [PF01451.23]	UniRef90_A0A0F7KCB2 Protein-tyrosine-phosphatase n=3 Tax=Nitrosomonas TaxID=914 RepID=A0A0F7KCB2_9PROT			K23988	ArsR family transcriptional regulator, arsenate/arsenite/antimonite-responsive transcriptional repressor / arsenate reductase (thioredoxin) [EC:1.20.4.4]										d__Bacteria;p__Pseudomonadota;c__Gammaproteobacteria;o__Burkholderiales;f__Nitrosomonadaceae;g__Nitrosomonas;s__Nitrosomonas sp021774265
OFTM113	OFTM113_OFTM113_129_11		11																		d__Bacteria;p__Pseudomonadota;c__Gammaproteobacteria;o__Burkholderiales;f__Nitrosomonadaceae;g__Nitrosomonas;s__Nitrosomonas sp021774265
OFTM113	OFTM113_OFTM113_129_12	K02005 K18145	12	K02005	HlyD family secretion protein	Barrel-sandwich domain of CusB or HlyD membrane-fusion [PF16576.7]; Cation efflux system protein CusB domain 1 [PF00529.22]; HlyD family secretion protein [PF13437.8]	UniRef90_A0A328ZZH6 HlyD family secretion protein n=1 Tax=Nitrosomonas sp. Nm143 TaxID=200123 RepID=A0A328ZZH6_9PROT			K18145	membrane fusion protein, multidrug efflux system										d__Bacteria;p__Pseudomonadota;c__Gammaproteobacteria;o__Burkholderiales;f__Nitrosomonadaceae;g__Nitrosomonas;s__Nitrosomonas sp021774265
OFTM113	OFTM113_OFTM113_129_13	K02003 K13926 K02028	13	K02003	putative ABC transport system ATP-binding protein	ABC transporter [PF00005.29]; RecF/RecN/SMC N terminal domain [PF02463.21]	UniRef90_A0A1N6JI73 Putative ABC transport system ATP-binding protein n=1 Tax=Nitrosomonas cryotolerans ATCC 49181 TaxID=1131553 RepID=A0A1N6JI73_9PROT			K13926	ribosome-dependent ATPase				K02028	K02028_G3M70_03570_A0A7T0BZU8_ABC.PA.A	38.095	2.15e-37	133	84	d__Bacteria;p__Pseudomonadota;c__Gammaproteobacteria;o__Burkholderiales;f__Nitrosomonadaceae;g__Nitrosomonas;s__Nitrosomonas sp021774265
OFTM113	OFTM113_OFTM113_129_14	K02004	14				UniRef90_A0A1I3XSR4 Putative ABC transport system permease protein n=2 Tax=Nitrosomonas aestuarii TaxID=52441 RepID=A0A1I3XSR4_9PROT			K02004	putative ABC transport system permease protein	abc transporter permease									d__Bacteria;p__Pseudomonadota;c__Gammaproteobacteria;o__Burkholderiales;f__Nitrosomonadaceae;g__Nitrosomonas;s__Nitrosomonas sp021774265
OFTM113	OFTM113_OFTM113_129_2		2			Cyclin M transmembrane N-terminal domain [PF01595.22]	UniRef90_A0A1I4F0I1 Hemolysin, contains CBS domains n=3 Tax=Nitrosomonas aestuarii TaxID=52441 RepID=A0A1I4F0I1_9PROT					duf21 domain-containing protein									d__Bacteria;p__Pseudomonadota;c__Gammaproteobacteria;o__Burkholderiales;f__Nitrosomonadaceae;g__Nitrosomonas;s__Nitrosomonas sp021774265
OFTM113	OFTM113_OFTM113_129_3	K05802 K22051	3	K05802,K05802	potassium-dependent mechanosensitive channel; potassium-dependent mechanosensitive channel	Mechanosensitive ion channel inner membrane domain 1 [PF12794.9]; Mechanosensitive ion channel [PF00924.20]	UniRef90_A0A1N6GVH5 Potassium efflux system protein n=1 Tax=Nitrosomonas cryotolerans ATCC 49181 TaxID=1131553 RepID=A0A1N6GVH5_9PROT			K22051	miniconductance mechanosensitive channel										d__Bacteria;p__Pseudomonadota;c__Gammaproteobacteria;o__Burkholderiales;f__Nitrosomonadaceae;g__Nitrosomonas;s__Nitrosomonas sp021774265
OFTM113	OFTM113_OFTM113_129_4	K03284	4	K03284	magnesium transporter	CorA-like Mg2+ transporter protein [PF01544.20]	UniRef90_A0A2V3VVW3 Magnesium transport protein CorA n=1 Tax=Nitrosomonas sp. Nm84 TaxID=200124 RepID=A0A2V3VVW3_9PROT			K03284	magnesium transporter										d__Bacteria;p__Pseudomonadota;c__Gammaproteobacteria;o__Burkholderiales;f__Nitrosomonadaceae;g__Nitrosomonas;s__Nitrosomonas sp021774265
OFTM113	OFTM113_OFTM113_129_5		5				UniRef90_A0A1H3LFI9 Uncharacterized protein n=2 Tax=unclassified Nitrosomonas TaxID=2609265 RepID=A0A1H3LFI9_9PROT														d__Bacteria;p__Pseudomonadota;c__Gammaproteobacteria;o__Burkholderiales;f__Nitrosomonadaceae;g__Nitrosomonas;s__Nitrosomonas sp021774265
OFTM113	OFTM113_OFTM113_129_6	K07486	6	K07486	transposase	Transposase [PF01548.19]; Transposase IS116/IS110/IS902 family [PF02371.18]	UniRef90_F8GH31 Transposase IS116/IS110/IS902 family protein n=2 Tax=unclassified Nitrosomonas TaxID=2609265 RepID=F8GH31_NITSI					probable family 20 transposase	PF01548 PF02371	IPR003346 IPR002525							d__Bacteria;p__Pseudomonadota;c__Gammaproteobacteria;o__Burkholderiales;f__Nitrosomonadaceae;g__Nitrosomonas;s__Nitrosomonas sp021774265
OFTM113	OFTM113_OFTM113_129_6	K07486	6	K07486	transposase	Transposase [PF01548.19]; Transposase IS116/IS110/IS902 family [PF02371.18]	UniRef90_F8GH31 Transposase IS116/IS110/IS902 family protein n=2 Tax=unclassified Nitrosomonas TaxID=2609265 RepID=F8GH31_NITSI			K07486	transposase	is110 family transposase									d__Bacteria;p__Pseudomonadota;c__Gammaproteobacteria;o__Burkholderiales;f__Nitrosomonadaceae;g__Nitrosomonas;s__Nitrosomonas sp021774265
OFTM113	OFTM113_OFTM113_129_7		7																		d__Bacteria;p__Pseudomonadota;c__Gammaproteobacteria;o__Burkholderiales;f__Nitrosomonadaceae;g__Nitrosomonas;s__Nitrosomonas sp021774265
OFTM113	OFTM113_OFTM113_129_8	K06997	8	K06997	PLP dependent protein	Alanine racemase, N-terminal domain [PF01168.22]	UniRef90_A0A1N6IR23 Pyridoxal phosphate homeostasis protein n=1 Tax=Nitrosomonas cryotolerans ATCC 49181 TaxID=1131553 RepID=A0A1N6IR23_9PROT			K06997	PLP dependent protein										d__Bacteria;p__Pseudomonadota;c__Gammaproteobacteria;o__Burkholderiales;f__Nitrosomonadaceae;g__Nitrosomonas;s__Nitrosomonas sp021774265
OFTM113	OFTM113_OFTM113_129_9		9				UniRef90_A0A1N6IR25 DUF4440 domain-containing protein n=1 Tax=Nitrosomonas cryotolerans ATCC 49181 TaxID=1131553 RepID=A0A1N6IR25_9PROT					duf4440 domain-containing protein									d__Bacteria;p__Pseudomonadota;c__Gammaproteobacteria;o__Burkholderiales;f__Nitrosomonadaceae;g__Nitrosomonas;s__Nitrosomonas sp021774265
OFTM113	OFTM113_OFTM113_12_1		1				UniRef90_A0A2P7NS31 Addiction module antidote protein, HigA family n=2 Tax=Nitrosomonas sp. APG5 TaxID=2116706 RepID=A0A2P7NS31_9PROT														d__Bacteria;p__Pseudomonadota;c__Gammaproteobacteria;o__Burkholderiales;f__Nitrosomonadaceae;g__Nitrosomonas;s__Nitrosomonas sp021774265
OFTM113	OFTM113_OFTM113_12_2	K13643	2	K13643	Rrf2 family transcriptional regulator, iron-sulfur cluster assembly transcription factor	Iron-dependent Transcriptional regulator [PF02082.22]	UniRef90_A0A1I2C0C1 Transcriptional regulator, BadM/Rrf2 family n=2 Tax=unclassified Nitrosomonas TaxID=2609265 RepID=A0A1I2C0C1_9PROT			K13643	Rrf2 family transcriptional regulator, iron-sulfur cluster assembly transcription factor										d__Bacteria;p__Pseudomonadota;c__Gammaproteobacteria;o__Burkholderiales;f__Nitrosomonadaceae;g__Nitrosomonas;s__Nitrosomonas sp021774265
OFTM113	OFTM113_OFTM113_12_3	K03442	3	K03442	small conductance mechanosensitive channel	Mechanosensitive ion channel [PF00924.20]	UniRef90_A0A328ZPL8 Small-conductance mechanosensitive channel n=1 Tax=Nitrosomonas sp. Nm143 TaxID=200123 RepID=A0A328ZPL8_9PROT					mechanosensitive ion channel family protein									d__Bacteria;p__Pseudomonadota;c__Gammaproteobacteria;o__Burkholderiales;f__Nitrosomonadaceae;g__Nitrosomonas;s__Nitrosomonas sp021774265
OFTM113	OFTM113_OFTM113_12_4	K07498	4				UniRef90_A0A1G5SJU5 Integrase n=2 Tax=Nitrosomonas TaxID=914 RepID=A0A1G5SJU5_9PROT			K07498	putative transposase	is6 family transposase									d__Bacteria;p__Pseudomonadota;c__Gammaproteobacteria;o__Burkholderiales;f__Nitrosomonadaceae;g__Nitrosomonas;s__Nitrosomonas sp021774265
OFTM113	OFTM113_OFTM113_12_5	K07498	5	K07498	putative transposase	DDE domain [PF13610.8]	UniRef90_A0A1G5SIK3 Integrase n=1 Tax=Nitrosomonas mobilis TaxID=51642 RepID=A0A1G5SIK3_9PROT			K07498	putative transposase	is6 family transposase									d__Bacteria;p__Pseudomonadota;c__Gammaproteobacteria;o__Burkholderiales;f__Nitrosomonadaceae;g__Nitrosomonas;s__Nitrosomonas sp021774265
OFTM113	OFTM113_OFTM113_12_6	K07481	6	K07481	transposase, IS5 family	Transposase domain (DUF772) [PF05598.13]	UniRef90_F9ZDU0 Transposase IS4 family protein n=1 Tax=Nitrosomonas sp. AL212 TaxID=153948 RepID=F9ZDU0_9PROT			K07481	transposase, IS5 family	transposase									d__Bacteria;p__Pseudomonadota;c__Gammaproteobacteria;o__Burkholderiales;f__Nitrosomonadaceae;g__Nitrosomonas;s__Nitrosomonas sp021774265
OFTM113	OFTM113_OFTM113_130_1	K05595	1	K05595	multiple antibiotic resistance protein	MarC family integral membrane protein [PF01914.19]	UniRef90_A0A557S5Z9 UPF0056 membrane protein n=3 Tax=Proteobacteria TaxID=1224 RepID=A0A557S5Z9_9RHOO			K05595	multiple antibiotic resistance protein	marc family protein									d__Bacteria;p__Pseudomonadota;c__Gammaproteobacteria;o__Burkholderiales;f__Nitrosomonadaceae;g__Nitrosomonas;s__Nitrosomonas sp021774265
OFTM113	OFTM113_OFTM113_130_10	K14286	10			Aminotransferase class-III [PF00202.23]	UniRef90_A0A1B3B919 Uncharacterized protein n=1 Tax=Kangiella sediminilitoris TaxID=1144748 RepID=A0A1B3B919_9GAMM			K14286	ethanolamine-phosphate phospho-lyase [EC:4.2.3.2]										d__Bacteria;p__Pseudomonadota;c__Gammaproteobacteria;o__Burkholderiales;f__Nitrosomonadaceae;g__Nitrosomonas;s__Nitrosomonas sp021774265
OFTM113	OFTM113_OFTM113_130_11	K05914	11			AMP-binding enzyme [PF00501.30]	UniRef90_A0A1B3B951 AMP-binding domain-containing protein n=1 Tax=Kangiella sediminilitoris TaxID=1144748 RepID=A0A1B3B951_9GAMM			K05914	photinus-luciferin 4-monooxygenase (ATP-hydrolysing) [EC:1.13.12.7]										d__Bacteria;p__Pseudomonadota;c__Gammaproteobacteria;o__Burkholderiales;f__Nitrosomonadaceae;g__Nitrosomonas;s__Nitrosomonas sp021774265
OFTM113	OFTM113_OFTM113_130_12		12				UniRef90_A0A7C5F0E4 Acyl carrier protein n=1 Tax=Nitrospirae bacterium TaxID=2026887 RepID=A0A7C5F0E4_9BACT														d__Bacteria;p__Pseudomonadota;c__Gammaproteobacteria;o__Burkholderiales;f__Nitrosomonadaceae;g__Nitrosomonas;s__Nitrosomonas sp021774265
OFTM113	OFTM113_OFTM113_130_13	K09460	13			AMP-binding enzyme [PF00501.30]	UniRef90_A0A1B3B915 Acyl-CoA synthetase (AMP-forming)/AMP-acid ligase II n=1 Tax=Kangiella sediminilitoris TaxID=1144748 RepID=A0A1B3B915_9GAMM			K09460	anthranilate-CoA ligase [EC:6.2.1.32]										d__Bacteria;p__Pseudomonadota;c__Gammaproteobacteria;o__Burkholderiales;f__Nitrosomonadaceae;g__Nitrosomonas;s__Nitrosomonas sp021774265
OFTM113	OFTM113_OFTM113_130_14	K07003	14	K07003	uncharacterized protein	MMPL family [PF03176.17]	UniRef90_A0A2A5AT41 Uncharacterized protein n=1 Tax=Gammaproteobacteria bacterium TaxID=1913989 RepID=A0A2A5AT41_9GAMM			K07003	uncharacterized protein										d__Bacteria;p__Pseudomonadota;c__Gammaproteobacteria;o__Burkholderiales;f__Nitrosomonadaceae;g__Nitrosomonas;s__Nitrosomonas sp021774265
OFTM113	OFTM113_OFTM113_130_15		15			Outer membrane lipoprotein-sorting protein [PF17131.6]	UniRef90_A0A3M1DNC7 Outer membrane lipoprotein-sorting protein n=1 Tax=Gammaproteobacteria bacterium TaxID=1913989 RepID=A0A3M1DNC7_9GAMM					outer membrane lipoprotein-sorting protein									d__Bacteria;p__Pseudomonadota;c__Gammaproteobacteria;o__Burkholderiales;f__Nitrosomonadaceae;g__Nitrosomonas;s__Nitrosomonas sp021774265
OFTM113	OFTM113_OFTM113_130_16		16				UniRef90_A0A661FD90 Uncharacterized protein n=1 Tax=Gammaproteobacteria bacterium TaxID=1913989 RepID=A0A661FD90_9GAMM					hypothetical protein									d__Bacteria;p__Pseudomonadota;c__Gammaproteobacteria;o__Burkholderiales;f__Nitrosomonadaceae;g__Nitrosomonas;s__Nitrosomonas sp021774265
OFTM113	OFTM113_OFTM113_130_17	K13993	17	K13993	HSP20 family protein	Hsp20/alpha crystallin family [PF00011.23]; HSP20-like domain found in ArsA [PF17886.3]	UniRef90_F8GD09 Heat shock protein Hsp20 n=14 Tax=Proteobacteria TaxID=1224 RepID=F8GD09_NITSI			K13993	HSP20 family protein										d__Bacteria;p__Pseudomonadota;c__Gammaproteobacteria;o__Burkholderiales;f__Nitrosomonadaceae;g__Nitrosomonas;s__Nitrosomonas sp021774265
OFTM113	OFTM113_OFTM113_130_18		18				UniRef90_A0A329A059 Uncharacterized protein n=1 Tax=Nitrosomonas sp. Nm143 TaxID=200123 RepID=A0A329A059_9PROT					hypothetical protein									d__Bacteria;p__Pseudomonadota;c__Gammaproteobacteria;o__Burkholderiales;f__Nitrosomonadaceae;g__Nitrosomonas;s__Nitrosomonas sp021774265
OFTM113	OFTM113_OFTM113_130_19		19				UniRef90_A0A2P7NUR4 Uncharacterized protein n=1 Tax=Nitrosomonas sp. APG5 TaxID=2116706 RepID=A0A2P7NUR4_9PROT					hypothetical protein									d__Bacteria;p__Pseudomonadota;c__Gammaproteobacteria;o__Burkholderiales;f__Nitrosomonadaceae;g__Nitrosomonas;s__Nitrosomonas sp021774265
OFTM113	OFTM113_OFTM113_130_2	K01843	2	K01843	lysine 2,3-aminomutase [EC:5.4.3.2]	Lysine-2,3-aminomutase [PF12544.10]; Radical SAM superfamily [PF04055.23]; 4Fe-4S single cluster domain [PF13394.8]; 4Fe-4S single cluster domain [PF13353.8]	UniRef90_A0A524MJH2 L-lysine 2,3-aminomutase n=1 Tax=Nitrosomonadales bacterium TaxID=2026761 RepID=A0A524MJH2_9PROT			K01843	lysine 2,3-aminomutase [EC:5.4.3.2]										d__Bacteria;p__Pseudomonadota;c__Gammaproteobacteria;o__Burkholderiales;f__Nitrosomonadaceae;g__Nitrosomonas;s__Nitrosomonas sp021774265
OFTM113	OFTM113_OFTM113_130_20	K09861	20	K09861	uncharacterized protein	Peroxide stress protein YaaA [PF03883.16]	UniRef90_A0A329AC31 UPF0246 protein C8R33_10698 n=1 Tax=Nitrosomonas sp. Nm143 TaxID=200123 RepID=A0A329AC31_9PROT			K09861	uncharacterized protein										d__Bacteria;p__Pseudomonadota;c__Gammaproteobacteria;o__Burkholderiales;f__Nitrosomonadaceae;g__Nitrosomonas;s__Nitrosomonas sp021774265
OFTM113	OFTM113_OFTM113_130_20	K09861	20	K09861	uncharacterized protein	Peroxide stress protein YaaA [PF03883.16]	UniRef90_A0A329AC31 UPF0246 protein C8R33_10698 n=1 Tax=Nitrosomonas sp. Nm143 TaxID=200123 RepID=A0A329AC31_9PROT			K09861	uncharacterized protein	peroxide stress protein yaaa									d__Bacteria;p__Pseudomonadota;c__Gammaproteobacteria;o__Burkholderiales;f__Nitrosomonadaceae;g__Nitrosomonas;s__Nitrosomonas sp021774265
OFTM113	OFTM113_OFTM113_130_20	K09861	20	K09861	uncharacterized protein	Peroxide stress protein YaaA [PF03883.16]	UniRef90_A0A329AC31 UPF0246 protein C8R33_10698 n=1 Tax=Nitrosomonas sp. Nm143 TaxID=200123 RepID=A0A329AC31_9PROT					upf0246 protein yaaa	PF03883	IPR005583							d__Bacteria;p__Pseudomonadota;c__Gammaproteobacteria;o__Burkholderiales;f__Nitrosomonadaceae;g__Nitrosomonas;s__Nitrosomonas sp021774265
OFTM113	OFTM113_OFTM113_130_21		21			SnoaL-like polyketide cyclase [PF07366.14]	UniRef90_A0A328ZZZ8 SnoaL-like protein n=1 Tax=Nitrosomonas sp. Nm143 TaxID=200123 RepID=A0A328ZZZ8_9PROT					nuclear transport factor 2 family protein									d__Bacteria;p__Pseudomonadota;c__Gammaproteobacteria;o__Burkholderiales;f__Nitrosomonadaceae;g__Nitrosomonas;s__Nitrosomonas sp021774265
OFTM113	OFTM113_OFTM113_130_22		22			START domain [PF01852.21]; Polyketide cyclase / dehydrase and lipid transport [PF03364.22]	UniRef90_A0A370DSN7 Ribosome association toxin RatA n=1 Tax=endosymbiont of Escarpia spicata TaxID=2200908 RepID=A0A370DSN7_9GAMM														d__Bacteria;p__Pseudomonadota;c__Gammaproteobacteria;o__Burkholderiales;f__Nitrosomonadaceae;g__Nitrosomonas;s__Nitrosomonas sp021774265
OFTM113	OFTM113_OFTM113_130_23	K14696	23	K14696	solute carrier family 30 (zinc transporter), member 9	Cation efflux family [PF01545.23]	UniRef90_A0A523IPF6 Cation transporter n=1 Tax=Candidatus Dadabacteria bacterium TaxID=2080303 RepID=A0A523IPF6_9BACT			K14696	solute carrier family 30 (zinc transporter), member 9	cation diffusion facilitator family transporter									d__Bacteria;p__Pseudomonadota;c__Gammaproteobacteria;o__Burkholderiales;f__Nitrosomonadaceae;g__Nitrosomonas;s__Nitrosomonas sp021774265
OFTM113	OFTM113_OFTM113_130_24		24			CrtC N-terminal lipocalin domain [PF07143.13]	UniRef90_A0A2P7NWZ4 CrtC domain-containing protein n=2 Tax=Nitrosomonas sp. APG5 TaxID=2116706 RepID=A0A2P7NWZ4_9PROT					hypothetical protein									d__Bacteria;p__Pseudomonadota;c__Gammaproteobacteria;o__Burkholderiales;f__Nitrosomonadaceae;g__Nitrosomonas;s__Nitrosomonas sp021774265
OFTM113	OFTM113_OFTM113_130_3	K01921	3	K01921	D-alanine-D-alanine ligase [EC:6.3.2.4]	D-ala D-ala ligase C-terminus [PF07478.15]; Carbamoyl-phosphate synthase L chain, ATP binding domain [PF02786.19]; ATP-grasp domain [PF02222.24]; Phosphoribosylglycinamide synthetase, ATP-grasp (A) domain [PF01071.21]	UniRef90_A0A524MJH7 D-alanine--D-alanine ligase n=1 Tax=Nitrosomonadales bacterium TaxID=2026761 RepID=A0A524MJH7_9PROT					hypothetical protein									d__Bacteria;p__Pseudomonadota;c__Gammaproteobacteria;o__Burkholderiales;f__Nitrosomonadaceae;g__Nitrosomonas;s__Nitrosomonas sp021774265
OFTM113	OFTM113_OFTM113_130_4	K01921	4	K01921	D-alanine-D-alanine ligase [EC:6.3.2.4]	D-ala D-ala ligase C-terminus [PF07478.15]; ATP-grasp domain [PF02655.16]; Tubulin-tyrosine ligase family [PF03133.17]	UniRef90_A0A524MJH5 D-alanine--D-alanine ligase n=1 Tax=Nitrosomonadales bacterium TaxID=2026761 RepID=A0A524MJH5_9PROT			K01921	D-alanine-D-alanine ligase [EC:6.3.2.4]	hypothetical protein									d__Bacteria;p__Pseudomonadota;c__Gammaproteobacteria;o__Burkholderiales;f__Nitrosomonadaceae;g__Nitrosomonas;s__Nitrosomonas sp021774265
OFTM113	OFTM113_OFTM113_130_5	K00620	5			Histone deacetylase domain [PF00850.21]; Acetyltransferase (GNAT) domain [PF13673.9]; Acetyltransferase (GNAT) family [PF00583.27]; Acetyltransferase (GNAT) domain [PF13508.9]; Acetyltransferase (GNAT) domain [PF13420.9]	UniRef90_A0A328ZPE5 Acetoin utilization deacetylase AcuC-like enzyme n=1 Tax=Nitrosomonas sp. Nm143 TaxID=200123 RepID=A0A328ZPE5_9PROT					gnat family n-acetyltransferase									d__Bacteria;p__Pseudomonadota;c__Gammaproteobacteria;o__Burkholderiales;f__Nitrosomonadaceae;g__Nitrosomonas;s__Nitrosomonas sp021774265
OFTM113	OFTM113_OFTM113_130_6	K17230	6	K17230	cytochrome subunit of sulfide dehydrogenase	Cytochrome C oxidase, cbb3-type, subunit III [PF13442.8]; Cytochrome c [PF00034.23]	UniRef90_UPI00136C4243 c-type cytochrome n=1 Tax=Nitrosomonas sp. JL21 TaxID=153949 RepID=UPI00136C4243					cytochrome c4	PF00034	IPR009056 IPR036909 IPR024167							d__Bacteria;p__Pseudomonadota;c__Gammaproteobacteria;o__Burkholderiales;f__Nitrosomonadaceae;g__Nitrosomonas;s__Nitrosomonas sp021774265
OFTM113	OFTM113_OFTM113_130_6	K17230	6	K17230	cytochrome subunit of sulfide dehydrogenase	Cytochrome C oxidase, cbb3-type, subunit III [PF13442.8]; Cytochrome c [PF00034.23]	UniRef90_UPI00136C4243 c-type cytochrome n=1 Tax=Nitrosomonas sp. JL21 TaxID=153949 RepID=UPI00136C4243					cytochrome c									d__Bacteria;p__Pseudomonadota;c__Gammaproteobacteria;o__Burkholderiales;f__Nitrosomonadaceae;g__Nitrosomonas;s__Nitrosomonas sp021774265
OFTM113	OFTM113_OFTM113_130_7		7			Cytochrome C oxidase, cbb3-type, subunit III [PF13442.8]	UniRef90_A0A1I4FFZ9 Cytochrome c553 n=3 Tax=Nitrosomonas TaxID=914 RepID=A0A1I4FFZ9_9PROT					cytochrome c									d__Bacteria;p__Pseudomonadota;c__Gammaproteobacteria;o__Burkholderiales;f__Nitrosomonadaceae;g__Nitrosomonas;s__Nitrosomonas sp021774265
OFTM113	OFTM113_OFTM113_130_8	K15738	8	K15738	ABC transport system ATP-binding/permease protein	ABC transporter [PF00005.29]; RecF/RecN/SMC N terminal domain [PF02463.21]; ABC transporter [PF12848.9]; ABC transporter C-terminal domain [PF16326.7]	UniRef90_A0A1N6H3X9 ATP-binding protein Uup n=1 Tax=Nitrosomonas cryotolerans ATCC 49181 TaxID=1131553 RepID=A0A1N6H3X9_9PROT			K15738	ABC transport system ATP-binding/permease protein										d__Bacteria;p__Pseudomonadota;c__Gammaproteobacteria;o__Burkholderiales;f__Nitrosomonadaceae;g__Nitrosomonas;s__Nitrosomonas sp021774265
OFTM113	OFTM113_OFTM113_130_9	K12632	9			Acetyltransferase (GNAT) family [PF00583.27]; Acetyltransferase (GNAT) domain [PF13673.9]; Acetyltransferase (GNAT) domain [PF13508.9]; Acetyltransferase (GNAT) domain [PF13420.9]	UniRef90_A0A1I5B032 Acetyltransferase (GNAT) domain-containing protein n=3 Tax=Nitrosospira briensis TaxID=35799 RepID=A0A1I5B032_9PROT			K12632	puromycin N-acetyltransferase [EC:2.3.-.-]										d__Bacteria;p__Pseudomonadota;c__Gammaproteobacteria;o__Burkholderiales;f__Nitrosomonadaceae;g__Nitrosomonas;s__Nitrosomonas sp021774265
OFTM113	OFTM113_OFTM113_131_1	K14982	1			Histidine kinase-, DNA gyrase B-, and HSP90-like ATPase [PF02518.28]; PAS fold [PF00989.27]; PAS fold [PF08448.12]; His Kinase A (phospho-acceptor) domain [PF00512.27]; PAS domain [PF13426.9]	UniRef90_A0A3B1CTE9 Phytochrome, two-component sensor histidine kinase n=1 Tax=hydrothermal vent metagenome TaxID=652676 RepID=A0A3B1CTE9_9ZZZZ			K14982	two-component system, OmpR family, sensor histidine kinase CiaH [EC:2.7.13.3]										d__Bacteria;p__Pseudomonadota;c__Gammaproteobacteria;o__Burkholderiales;f__Nitrosomonadaceae;g__Nitrosomonas;s__Nitrosomonas sp021774265
OFTM113	OFTM113_OFTM113_131_10	K02113	10	K02113	F-type H+-transporting ATPase subunit delta	ATP synthase delta (OSCP) subunit [PF00213.20]	UniRef90_A0A1H7FXC6 ATP synthase subunit delta n=1 Tax=Nitrosovibrio tenuis TaxID=1233 RepID=A0A1H7FXC6_9PROT					f-type atpase subunit delta	PF00213	IPR026015 IPR000711							d__Bacteria;p__Pseudomonadota;c__Gammaproteobacteria;o__Burkholderiales;f__Nitrosomonadaceae;g__Nitrosomonas;s__Nitrosomonas sp021774265
OFTM113	OFTM113_OFTM113_131_10	K02113	10	K02113	F-type H+-transporting ATPase subunit delta	ATP synthase delta (OSCP) subunit [PF00213.20]	UniRef90_A0A1H7FXC6 ATP synthase subunit delta n=1 Tax=Nitrosovibrio tenuis TaxID=1233 RepID=A0A1H7FXC6_9PROT			K02113	F-type H+-transporting ATPase subunit delta	f0f1 atp synthase subunit delta									d__Bacteria;p__Pseudomonadota;c__Gammaproteobacteria;o__Burkholderiales;f__Nitrosomonadaceae;g__Nitrosomonas;s__Nitrosomonas sp021774265
OFTM113	OFTM113_OFTM113_131_2	K11355 K07657	2	K11355	two-component system, chemotaxis family, response regulator Rcp1	Response regulator receiver domain [PF00072.26]	UniRef90_A0A3B1C9S6 Two-component transcriptional response regulator, LuxR family n=1 Tax=hydrothermal vent metagenome TaxID=652676 RepID=A0A3B1C9S6_9ZZZZ			K07657	two-component system, OmpR family, phosphate regulon response regulator PhoB										d__Bacteria;p__Pseudomonadota;c__Gammaproteobacteria;o__Burkholderiales;f__Nitrosomonadaceae;g__Nitrosomonas;s__Nitrosomonas sp021774265
OFTM113	OFTM113_OFTM113_131_3	K02488 K07667 K11444	3	K02488	two-component system, cell cycle response regulator [EC:2.7.7.65]	Diguanylate cyclase, GGDEF domain [PF00990.23]; Response regulator receiver domain [PF00072.26]; Cation efflux system protein CusB domain 1 [PF00529.22]	UniRef90_A0A3B1CRG9 Circadian input kinase A n=1 Tax=hydrothermal vent metagenome TaxID=652676 RepID=A0A3B1CRG9_9ZZZZ			K07667	two-component system, OmpR family, KDP operon response regulator KdpE				K11444	K11444_Ga0123461_0404_A0A2K8KVJ3_wspR	30.303	7.87e-34	129	97	d__Bacteria;p__Pseudomonadota;c__Gammaproteobacteria;o__Burkholderiales;f__Nitrosomonadaceae;g__Nitrosomonas;s__Nitrosomonas sp021774265
OFTM113	OFTM113_OFTM113_131_4	K02669	4	K02669	twitching motility protein PilT	Type II/IV secretion system protein [PF00437.22]	UniRef90_F8GFC6 Twitching motility protein n=19 Tax=Proteobacteria TaxID=1224 RepID=F8GFC6_NITSI			K02669	twitching motility protein PilT				K02669	K02669_NE0965_Q82VU8_pilT	90.173	0	648	99	d__Bacteria;p__Pseudomonadota;c__Gammaproteobacteria;o__Burkholderiales;f__Nitrosomonadaceae;g__Nitrosomonas;s__Nitrosomonas sp021774265
OFTM113	OFTM113_OFTM113_131_5	K02670	5	K02670	twitching motility protein PilU	Type II/IV secretion system protein [PF00437.22]	UniRef90_A0A1I4R2I7 Twitching motility protein PilU n=4 Tax=Nitrosomonas TaxID=914 RepID=A0A1I4R2I7_9PROT			K02670	twitching motility protein PilU				K02670	K02670_NE0964_Q82VU9_pilU	82.759	0	658	99	d__Bacteria;p__Pseudomonadota;c__Gammaproteobacteria;o__Burkholderiales;f__Nitrosomonadaceae;g__Nitrosomonas;s__Nitrosomonas sp021774265
OFTM113	OFTM113_OFTM113_131_6	K02116	6				UniRef90_A0A328ZPD7 ATP synthase protein I n=1 Tax=Nitrosomonas sp. Nm143 TaxID=200123 RepID=A0A328ZPD7_9PROT			K02116	ATP synthase protein I	atp synthase subunit i			K02116	K02116_NE0199_Q82XQ5_atpI	48.739	1.02e-31	111	95	d__Bacteria;p__Pseudomonadota;c__Gammaproteobacteria;o__Burkholderiales;f__Nitrosomonadaceae;g__Nitrosomonas;s__Nitrosomonas sp021774265
OFTM113	OFTM113_OFTM113_131_7	K02108	7	K02108	F-type H+-transporting ATPase subunit a	ATP synthase A chain [PF00119.22]	UniRef90_A0A1I2AJQ5 ATP synthase subunit a n=1 Tax=Nitrosomonas sp. Nm166 TaxID=1881054 RepID=A0A1I2AJQ5_9PROT					f-atpase subunit 6	PF00119	IPR000568 IPR023011 IPR035908							d__Bacteria;p__Pseudomonadota;c__Gammaproteobacteria;o__Burkholderiales;f__Nitrosomonadaceae;g__Nitrosomonas;s__Nitrosomonas sp021774265
OFTM113	OFTM113_OFTM113_131_7	K02108	7	K02108	F-type H+-transporting ATPase subunit a	ATP synthase A chain [PF00119.22]	UniRef90_A0A1I2AJQ5 ATP synthase subunit a n=1 Tax=Nitrosomonas sp. Nm166 TaxID=1881054 RepID=A0A1I2AJQ5_9PROT			K02108	F-type H+-transporting ATPase subunit a	f0f1 atp synthase subunit a									d__Bacteria;p__Pseudomonadota;c__Gammaproteobacteria;o__Burkholderiales;f__Nitrosomonadaceae;g__Nitrosomonas;s__Nitrosomonas sp021774265
OFTM113	OFTM113_OFTM113_131_8	K02110	8	K02110	F-type H+-transporting ATPase subunit c	ATP synthase subunit C [PF00137.23]	UniRef90_Q82XQ3 ATP synthase subunit c n=37 Tax=Proteobacteria TaxID=1224 RepID=Q82XQ3_NITEU					lipid-binding protein	PF00137	IPR005953 IPR000454 IPR020537 IPR038662 IPR002379 IPR035921							d__Bacteria;p__Pseudomonadota;c__Gammaproteobacteria;o__Burkholderiales;f__Nitrosomonadaceae;g__Nitrosomonas;s__Nitrosomonas sp021774265
OFTM113	OFTM113_OFTM113_131_8	K02110	8	K02110	F-type H+-transporting ATPase subunit c	ATP synthase subunit C [PF00137.23]	UniRef90_Q82XQ3 ATP synthase subunit c n=37 Tax=Proteobacteria TaxID=1224 RepID=Q82XQ3_NITEU			K02110	F-type H+-transporting ATPase subunit c	multispecies: f0f1 atp synthase subunit c									d__Bacteria;p__Pseudomonadota;c__Gammaproteobacteria;o__Burkholderiales;f__Nitrosomonadaceae;g__Nitrosomonas;s__Nitrosomonas sp021774265
OFTM113	OFTM113_OFTM113_131_9	K02109	9	K02109	F-type H+-transporting ATPase subunit b	ATP synthase B/B' CF(0) [PF00430.20]	UniRef90_A0A2V3W3F2 ATP synthase subunit b n=10 Tax=Proteobacteria TaxID=1224 RepID=A0A2V3W3F2_9PROT					f-type atpase subunit b	PF00430	IPR028987 IPR002146 IPR005864							d__Bacteria;p__Pseudomonadota;c__Gammaproteobacteria;o__Burkholderiales;f__Nitrosomonadaceae;g__Nitrosomonas;s__Nitrosomonas sp021774265
OFTM113	OFTM113_OFTM113_131_9	K02109	9	K02109	F-type H+-transporting ATPase subunit b	ATP synthase B/B' CF(0) [PF00430.20]	UniRef90_A0A2V3W3F2 ATP synthase subunit b n=10 Tax=Proteobacteria TaxID=1224 RepID=A0A2V3W3F2_9PROT			K02109	F-type H+-transporting ATPase subunit b	f0f1 atp synthase subunit b									d__Bacteria;p__Pseudomonadota;c__Gammaproteobacteria;o__Burkholderiales;f__Nitrosomonadaceae;g__Nitrosomonas;s__Nitrosomonas sp021774265
OFTM113	OFTM113_OFTM113_132_1		1				UniRef90_A0A3E1DH87 Transposase n=1 Tax=Candidatus Nitrotoga sp. SPKER TaxID=2184312 RepID=A0A3E1DH87_9PROT														d__Bacteria;p__Pseudomonadota;c__Gammaproteobacteria;o__Burkholderiales;f__Nitrosomonadaceae;g__Nitrosomonas;s__Nitrosomonas sp021774265
OFTM113	OFTM113_OFTM113_132_2	K03642	2	K03642	rare lipoprotein A	Lytic transglycolase [PF03330.20]	UniRef90_A0A7W0IVQ0 Septal ring lytic transglycosylase RlpA family protein n=1 Tax=Desulfobacteraceae bacterium TaxID=2049433 RepID=A0A7W0IVQ0_9DELT					probable endolytic peptidoglycan transglycosylase rlpa	PF03330	IPR034718 IPR009009 IPR036908 IPR012997							d__Bacteria;p__Pseudomonadota;c__Gammaproteobacteria;o__Burkholderiales;f__Nitrosomonadaceae;g__Nitrosomonas;s__Nitrosomonas sp021774265
OFTM113	OFTM113_OFTM113_132_2	K03642	2	K03642	rare lipoprotein A	Lytic transglycolase [PF03330.20]	UniRef90_A0A7W0IVQ0 Septal ring lytic transglycosylase RlpA family protein n=1 Tax=Desulfobacteraceae bacterium TaxID=2049433 RepID=A0A7W0IVQ0_9DELT			K03642	rare lipoprotein A	septal ring lytic transglycosylase rlpa family protein									d__Bacteria;p__Pseudomonadota;c__Gammaproteobacteria;o__Burkholderiales;f__Nitrosomonadaceae;g__Nitrosomonas;s__Nitrosomonas sp021774265
OFTM113	OFTM113_OFTM113_132_3	K01423 K23010 K07387	3	K01423,K23010	beta-barrel assembly-enhancing protease [EC:3.4.-.-]; metalloendopeptidase OMA1, mitochondrial [EC:3.4.24.-]		UniRef90_A0A1N6HEN1 Peptidase family M48 n=1 Tax=Nitrosomonas cryotolerans ATCC 49181 TaxID=1131553 RepID=A0A1N6HEN1_9PROT		MER0240002 - Oma1 peptidase (Nitrosomonas sp. AL212) [M48.018]	K07387	metalloprotease [EC:3.4.24.-]	m48 family metallopeptidase									d__Bacteria;p__Pseudomonadota;c__Gammaproteobacteria;o__Burkholderiales;f__Nitrosomonadaceae;g__Nitrosomonas;s__Nitrosomonas sp021774265
OFTM113	OFTM113_OFTM113_132_4	K01869	4	K01869	leucyl-tRNA synthetase [EC:6.1.1.4]	tRNA synthetases class I (I, L, M and V) [PF00133.24]; Leucyl-tRNA synthetase, Domain 2 [PF13603.8]; tRNA synthetases class I (M) [PF09334.13]; Anticodon-binding domain of tRNA ligase [PF08264.15]; tRNA synthetases class I (C) catalytic domain [PF01406.21]	UniRef90_A0A328ZLB4 Leucine--tRNA ligase n=1 Tax=Nitrosomonas sp. Nm143 TaxID=200123 RepID=A0A328ZLB4_9PROT			K01869	leucyl-tRNA synthetase [EC:6.1.1.4]										d__Bacteria;p__Pseudomonadota;c__Gammaproteobacteria;o__Burkholderiales;f__Nitrosomonadaceae;g__Nitrosomonas;s__Nitrosomonas sp021774265
OFTM113	OFTM113_OFTM113_132_5	K03643	5	K03643	LPS-assembly lipoprotein		UniRef90_A0A1I4CFB8 LPS-assembly lipoprotein LptE n=4 Tax=Nitrosomonas TaxID=914 RepID=A0A1I4CFB8_9PROT			K03643	LPS-assembly lipoprotein	hypothetical protein									d__Bacteria;p__Pseudomonadota;c__Gammaproteobacteria;o__Burkholderiales;f__Nitrosomonadaceae;g__Nitrosomonas;s__Nitrosomonas sp021774265
OFTM113	OFTM113_OFTM113_132_6	K02340	6	K02340	DNA polymerase III subunit delta [EC:2.7.7.7]	Processivity clamp loader gamma complex DNA pol III C-term [PF14840.8]; DNA polymerase III, delta subunit [PF06144.15]	UniRef90_A0A1N6HEL9 DNA polymerase III, delta subunit n=1 Tax=Nitrosomonas cryotolerans ATCC 49181 TaxID=1131553 RepID=A0A1N6HEL9_9PROT			K02340	DNA polymerase III subunit delta [EC:2.7.7.7]										d__Bacteria;p__Pseudomonadota;c__Gammaproteobacteria;o__Burkholderiales;f__Nitrosomonadaceae;g__Nitrosomonas;s__Nitrosomonas sp021774265
OFTM113	OFTM113_OFTM113_132_7	K21703	7	K21703	LysR family transcriptional regulator, low CO2-responsive transcriptional regulator	Bacterial regulatory helix-turn-helix protein, lysR family [PF00126.29]	UniRef90_A0A1W6SLI0 LysR family transcriptional regulator n=2 Tax=Nitrosospira TaxID=35798 RepID=A0A1W6SLI0_9PROT			K21703	LysR family transcriptional regulator, low CO2-responsive transcriptional regulator										d__Bacteria;p__Pseudomonadota;c__Gammaproteobacteria;o__Burkholderiales;f__Nitrosomonadaceae;g__Nitrosomonas;s__Nitrosomonas sp021774265
OFTM113	OFTM113_OFTM113_132_8	K01601	8			Ribulose bisphosphate carboxylase large chain, N-terminal domain [PF02788.18]	UniRef90_A0A522M4C5 Ribulose bisphosphate carboxylase large chain n=2 Tax=Gammaproteobacteria TaxID=1236 RepID=A0A522M4C5_9GAMM					ribulose bisphosphate carboxylase large chain	PF00016 PF02788	IPR033966 IPR020878 IPR000685 IPR036376 IPR017443 IPR036422 IPR020888							d__Bacteria;p__Pseudomonadota;c__Gammaproteobacteria;o__Burkholderiales;f__Nitrosomonadaceae;g__Nitrosomonas;s__Nitrosomonas sp021774265
OFTM113	OFTM113_OFTM113_132_8	K01601	8			Ribulose bisphosphate carboxylase large chain, N-terminal domain [PF02788.18]	UniRef90_A0A522M4C5 Ribulose bisphosphate carboxylase large chain n=2 Tax=Gammaproteobacteria TaxID=1236 RepID=A0A522M4C5_9GAMM					ribulose-bisphosphate carboxylase large subunit									d__Bacteria;p__Pseudomonadota;c__Gammaproteobacteria;o__Burkholderiales;f__Nitrosomonadaceae;g__Nitrosomonas;s__Nitrosomonas sp021774265
OFTM113	OFTM113_OFTM113_133_1		1				UniRef90_A0A286ALI8 Uncharacterized protein n=1 Tax=Nitrosomonas ureae TaxID=44577 RepID=A0A286ALI8_9PROT					hypothetical protein									d__Bacteria;p__Pseudomonadota;c__Gammaproteobacteria;o__Burkholderiales;f__Nitrosomonadaceae;g__Nitrosomonas;s__Nitrosomonas sp021774265
OFTM113	OFTM113_OFTM113_133_10		10																		d__Bacteria;p__Pseudomonadota;c__Gammaproteobacteria;o__Burkholderiales;f__Nitrosomonadaceae;g__Nitrosomonas;s__Nitrosomonas sp021774265
OFTM113	OFTM113_OFTM113_133_11		11				UniRef90_G6YQL4 Uncharacterized protein n=1 Tax=Marinobacter manganoxydans MnI7-9 TaxID=1094979 RepID=G6YQL4_9ALTE														d__Bacteria;p__Pseudomonadota;c__Gammaproteobacteria;o__Burkholderiales;f__Nitrosomonadaceae;g__Nitrosomonas;s__Nitrosomonas sp021774265
OFTM113	OFTM113_OFTM113_133_12		12				UniRef90_A0A482ZVK6 Uncharacterized protein n=1 Tax=uncultured SUP05 cluster bacterium TaxID=655186 RepID=A0A482ZVK6_9GAMM														d__Bacteria;p__Pseudomonadota;c__Gammaproteobacteria;o__Burkholderiales;f__Nitrosomonadaceae;g__Nitrosomonas;s__Nitrosomonas sp021774265
OFTM113	OFTM113_OFTM113_133_13		13				UniRef90_UPI0006528AAD hypothetical protein n=1 Tax=Caenimonas sp. SL110 TaxID=1450524 RepID=UPI0006528AAD					hypothetical protein									d__Bacteria;p__Pseudomonadota;c__Gammaproteobacteria;o__Burkholderiales;f__Nitrosomonadaceae;g__Nitrosomonas;s__Nitrosomonas sp021774265
OFTM113	OFTM113_OFTM113_133_14		14				UniRef90_UPI00084829A3 hypothetical protein n=1 Tax=Salinivibrio sp. BNH TaxID=1895021 RepID=UPI00084829A3														d__Bacteria;p__Pseudomonadota;c__Gammaproteobacteria;o__Burkholderiales;f__Nitrosomonadaceae;g__Nitrosomonas;s__Nitrosomonas sp021774265
OFTM113	OFTM113_OFTM113_133_15		15				UniRef90_A0A1I4QJ73 Uncharacterized protein n=1 Tax=Nitrosomonas communis TaxID=44574 RepID=A0A1I4QJ73_9PROT					hypothetical protein									d__Bacteria;p__Pseudomonadota;c__Gammaproteobacteria;o__Burkholderiales;f__Nitrosomonadaceae;g__Nitrosomonas;s__Nitrosomonas sp021774265
OFTM113	OFTM113_OFTM113_133_16		16				UniRef90_A0A1G8GRI0 Uncharacterized protein n=1 Tax=Nitrosomonas sp. Nm132 TaxID=1881053 RepID=A0A1G8GRI0_9PROT					replication initiation factor									d__Bacteria;p__Pseudomonadota;c__Gammaproteobacteria;o__Burkholderiales;f__Nitrosomonadaceae;g__Nitrosomonas;s__Nitrosomonas sp021774265
OFTM113	OFTM113_OFTM113_133_17		17			Helix-turn-helix domain [PF12728.9]	UniRef90_A0A1H8V6A0 Uncharacterized protein n=1 Tax=Nitrosomonas oligotropha TaxID=42354 RepID=A0A1H8V6A0_9PROT					hypothetical protein									d__Bacteria;p__Pseudomonadota;c__Gammaproteobacteria;o__Burkholderiales;f__Nitrosomonadaceae;g__Nitrosomonas;s__Nitrosomonas sp021774265
OFTM113	OFTM113_OFTM113_133_2		2			Protein of unknown function (DUF1524) [PF07510.13]	UniRef90_A0A1G5SGV4 DUF1524 domain-containing protein n=1 Tax=Nitrosomonas mobilis TaxID=51642 RepID=A0A1G5SGV4_9PROT					uncharacterized secreted protein arb_06907	PF07510	IPR011089							d__Bacteria;p__Pseudomonadota;c__Gammaproteobacteria;o__Burkholderiales;f__Nitrosomonadaceae;g__Nitrosomonas;s__Nitrosomonas sp021774265
OFTM113	OFTM113_OFTM113_133_2		2			Protein of unknown function (DUF1524) [PF07510.13]	UniRef90_A0A1G5SGV4 DUF1524 domain-containing protein n=1 Tax=Nitrosomonas mobilis TaxID=51642 RepID=A0A1G5SGV4_9PROT					duf1524 domain-containing protein									d__Bacteria;p__Pseudomonadota;c__Gammaproteobacteria;o__Burkholderiales;f__Nitrosomonadaceae;g__Nitrosomonas;s__Nitrosomonas sp021774265
OFTM113	OFTM113_OFTM113_133_3		3																		d__Bacteria;p__Pseudomonadota;c__Gammaproteobacteria;o__Burkholderiales;f__Nitrosomonadaceae;g__Nitrosomonas;s__Nitrosomonas sp021774265
OFTM113	OFTM113_OFTM113_133_4	K03530	4	K03530	DNA-binding protein HU-beta	Bacterial DNA-binding protein [PF00216.23]; HU domain fused to wHTH, Ig, or Glycine-rich motif [PF18291.3]	UniRef90_A0A1I4QV76 DNA-binding protein HU-beta n=2 Tax=Nitrosomonas communis TaxID=44574 RepID=A0A1I4QV76_9PROT					dna-binding protein hu	PF00216	IPR000119 IPR020816 IPR010992							d__Bacteria;p__Pseudomonadota;c__Gammaproteobacteria;o__Burkholderiales;f__Nitrosomonadaceae;g__Nitrosomonas;s__Nitrosomonas sp021774265
OFTM113	OFTM113_OFTM113_133_4	K03530	4	K03530	DNA-binding protein HU-beta	Bacterial DNA-binding protein [PF00216.23]; HU domain fused to wHTH, Ig, or Glycine-rich motif [PF18291.3]	UniRef90_A0A1I4QV76 DNA-binding protein HU-beta n=2 Tax=Nitrosomonas communis TaxID=44574 RepID=A0A1I4QV76_9PROT			K03530	DNA-binding protein HU-beta	hu family dna-binding protein									d__Bacteria;p__Pseudomonadota;c__Gammaproteobacteria;o__Burkholderiales;f__Nitrosomonadaceae;g__Nitrosomonas;s__Nitrosomonas sp021774265
OFTM113	OFTM113_OFTM113_133_5		5			Cap4 SAVED domain [PF08878.13]	UniRef90_A0A5C8ZAD9 DUF1837 domain-containing protein n=1 Tax=Reinekea thalattae TaxID=2593301 RepID=A0A5C8ZAD9_9GAMM					duf1837 domain-containing protein									d__Bacteria;p__Pseudomonadota;c__Gammaproteobacteria;o__Burkholderiales;f__Nitrosomonadaceae;g__Nitrosomonas;s__Nitrosomonas sp021774265
OFTM113	OFTM113_OFTM113_133_6	K12598	6			DEAD/DEAH box helicase [PF00270.31]; Helicase conserved C-terminal domain [PF00271.33]; Type III restriction enzyme, res subunit [PF04851.17]	UniRef90_A0A5C8Z6X1 DEAD/DEAH box helicase n=1 Tax=Reinekea thalattae TaxID=2593301 RepID=A0A5C8Z6X1_9GAMM			K12598	ATP-dependent RNA helicase DOB1 [EC:3.6.4.13]										d__Bacteria;p__Pseudomonadota;c__Gammaproteobacteria;o__Burkholderiales;f__Nitrosomonadaceae;g__Nitrosomonas;s__Nitrosomonas sp021774265
OFTM113	OFTM113_OFTM113_133_7		7				UniRef90_A0A328ZW39 TPR_REGION domain-containing protein n=2 Tax=Nitrosomonas sp. Nm143 TaxID=200123 RepID=A0A328ZW39_9PROT					tetratricopeptide repeat protein									d__Bacteria;p__Pseudomonadota;c__Gammaproteobacteria;o__Burkholderiales;f__Nitrosomonadaceae;g__Nitrosomonas;s__Nitrosomonas sp021774265
OFTM113	OFTM113_OFTM113_133_8		8				UniRef90_A0A1H9QS67 Rhodanese-related sulfurtransferase n=1 Tax=Nitrosomonas sp. Nm51 TaxID=133720 RepID=A0A1H9QS67_9PROT					rhodanese-like domain-containing protein									d__Bacteria;p__Pseudomonadota;c__Gammaproteobacteria;o__Burkholderiales;f__Nitrosomonadaceae;g__Nitrosomonas;s__Nitrosomonas sp021774265
OFTM113	OFTM113_OFTM113_133_9		9																		d__Bacteria;p__Pseudomonadota;c__Gammaproteobacteria;o__Burkholderiales;f__Nitrosomonadaceae;g__Nitrosomonas;s__Nitrosomonas sp021774265
OFTM113	OFTM113_OFTM113_134_1		1																		d__Bacteria;p__Pseudomonadota;c__Gammaproteobacteria;o__Burkholderiales;f__Nitrosomonadaceae;g__Nitrosomonas;s__Nitrosomonas sp021774265
OFTM113	OFTM113_OFTM113_134_10		10				UniRef90_A0A545UA08 Globin n=1 Tax=Exilibacterium tricleocarpae TaxID=2591008 RepID=A0A545UA08_9GAMM					globin									d__Bacteria;p__Pseudomonadota;c__Gammaproteobacteria;o__Burkholderiales;f__Nitrosomonadaceae;g__Nitrosomonas;s__Nitrosomonas sp021774265
OFTM113	OFTM113_OFTM113_134_2	K20577	2			HI0933-like protein [PF03486.16]; FAD binding domain [PF00890.26]; FAD dependent oxidoreductase [PF01266.26]; Pyridine nucleotide-disulphide oxidoreductase [PF07992.16]	UniRef90_A0A1N6IJ53 Uncharacterized protein n=1 Tax=Nitrosomonas cryotolerans ATCC 49181 TaxID=1131553 RepID=A0A1N6IJ53_9PROT			K20577	paromamine/lividamine 6'-oxidase [EC:1.1.3.43 1.1.3.-]										d__Bacteria;p__Pseudomonadota;c__Gammaproteobacteria;o__Burkholderiales;f__Nitrosomonadaceae;g__Nitrosomonas;s__Nitrosomonas sp021774265
OFTM113	OFTM113_OFTM113_134_3	K00791	3	K00791	tRNA dimethylallyltransferase [EC:2.5.1.75]	IPP transferase [PF01715.19]; Isopentenyl transferase [PF01745.18]	UniRef90_F8GIA3 tRNA dimethylallyltransferase n=1 Tax=Nitrosomonas sp. (strain Is79A3) TaxID=261292 RepID=F8GIA3_NITSI					isopentenyl-diphosphate:trna isopentenyltransferase		IPR039657 IPR018022 IPR027417							d__Bacteria;p__Pseudomonadota;c__Gammaproteobacteria;o__Burkholderiales;f__Nitrosomonadaceae;g__Nitrosomonas;s__Nitrosomonas sp021774265
OFTM113	OFTM113_OFTM113_134_3	K00791	3	K00791	tRNA dimethylallyltransferase [EC:2.5.1.75]	IPP transferase [PF01715.19]; Isopentenyl transferase [PF01745.18]	UniRef90_F8GIA3 tRNA dimethylallyltransferase n=1 Tax=Nitrosomonas sp. (strain Is79A3) TaxID=261292 RepID=F8GIA3_NITSI			K00791	tRNA dimethylallyltransferase [EC:2.5.1.75]	trna (adenosine(37)-n6)-dimethylallyltransferase miaa									d__Bacteria;p__Pseudomonadota;c__Gammaproteobacteria;o__Burkholderiales;f__Nitrosomonadaceae;g__Nitrosomonas;s__Nitrosomonas sp021774265
OFTM113	OFTM113_OFTM113_134_4	K13509	4			Acyltransferase [PF01553.23]	UniRef90_A0A1N6IUJ4 Lyso-ornithine lipid acyltransferase n=1 Tax=Nitrosomonas cryotolerans ATCC 49181 TaxID=1131553 RepID=A0A1N6IUJ4_9PROT			K13509	lysophosphatidate acyltransferase [EC:2.3.1.51]										d__Bacteria;p__Pseudomonadota;c__Gammaproteobacteria;o__Burkholderiales;f__Nitrosomonadaceae;g__Nitrosomonas;s__Nitrosomonas sp021774265
OFTM113	OFTM113_OFTM113_134_5	K01525	5	K01525	bis(5'-nucleosyl)-tetraphosphatase (symmetrical) [EC:3.6.1.41]		UniRef90_A0A286C167 Bis(5'-nucleosyl)-tetraphosphatase, symmetrical n=3 Tax=Nitrosomonadaceae TaxID=206379 RepID=A0A286C167_9PROT			K01525	bis(5'-nucleosyl)-tetraphosphatase (symmetrical) [EC:3.6.1.41]										d__Bacteria;p__Pseudomonadota;c__Gammaproteobacteria;o__Burkholderiales;f__Nitrosomonadaceae;g__Nitrosomonas;s__Nitrosomonas sp021774265
OFTM113	OFTM113_OFTM113_134_6	K00215	6	K00215	4-hydroxy-tetrahydrodipicolinate reductase [EC:1.17.1.8]	Dihydrodipicolinate reductase, C-terminus [PF05173.16]; Dihydrodipicolinate reductase, N-terminus [PF01113.22]	UniRef90_F8GE80 4-hydroxy-tetrahydrodipicolinate reductase n=1 Tax=Nitrosomonas sp. (strain Is79A3) TaxID=261292 RepID=F8GE80_NITSI					4-hydroxy-tetrahydrodipicolinate reductase	PF05173 PF01113	IPR022663 IPR000846 IPR022664 IPR023940 IPR036291	K00215	K00215_NE0614_Q82WP9_dapB	68.284	7.46e-134	380	100	d__Bacteria;p__Pseudomonadota;c__Gammaproteobacteria;o__Burkholderiales;f__Nitrosomonadaceae;g__Nitrosomonas;s__Nitrosomonas sp021774265
OFTM113	OFTM113_OFTM113_134_6	K00215	6	K00215	4-hydroxy-tetrahydrodipicolinate reductase [EC:1.17.1.8]	Dihydrodipicolinate reductase, C-terminus [PF05173.16]; Dihydrodipicolinate reductase, N-terminus [PF01113.22]	UniRef90_F8GE80 4-hydroxy-tetrahydrodipicolinate reductase n=1 Tax=Nitrosomonas sp. (strain Is79A3) TaxID=261292 RepID=F8GE80_NITSI			K00215	4-hydroxy-tetrahydrodipicolinate reductase [EC:1.17.1.8]	4-hydroxy-tetrahydrodipicolinate reductase			K00215	K00215_NE0614_Q82WP9_dapB	68.284	7.46e-134	380	100	d__Bacteria;p__Pseudomonadota;c__Gammaproteobacteria;o__Burkholderiales;f__Nitrosomonadaceae;g__Nitrosomonas;s__Nitrosomonas sp021774265
OFTM113	OFTM113_OFTM113_134_7	K06186	7	K06186	outer membrane protein assembly factor BamE	SmpA / OmlA family [PF04355.15]	UniRef90_A0A329ADA6 Outer membrane protein assembly factor BamE n=2 Tax=Nitrosomonas sp. Nm143 TaxID=200123 RepID=A0A329ADA6_9PROT					outer membrane protein assembly factor bame	PF04355	IPR026592 IPR037873 IPR007450							d__Bacteria;p__Pseudomonadota;c__Gammaproteobacteria;o__Burkholderiales;f__Nitrosomonadaceae;g__Nitrosomonas;s__Nitrosomonas sp021774265
OFTM113	OFTM113_OFTM113_134_7	K06186	7	K06186	outer membrane protein assembly factor BamE	SmpA / OmlA family [PF04355.15]	UniRef90_A0A329ADA6 Outer membrane protein assembly factor BamE n=2 Tax=Nitrosomonas sp. Nm143 TaxID=200123 RepID=A0A329ADA6_9PROT			K06186	outer membrane protein assembly factor BamE	outer membrane protein assembly factor bame									d__Bacteria;p__Pseudomonadota;c__Gammaproteobacteria;o__Burkholderiales;f__Nitrosomonadaceae;g__Nitrosomonas;s__Nitrosomonas sp021774265
OFTM113	OFTM113_OFTM113_134_8	K03711	8	K03711	Fur family transcriptional regulator, ferric uptake regulator	Ferric uptake regulator family [PF01475.21]	UniRef90_A0A329ABB7 Ferric uptake regulation protein n=1 Tax=Nitrosomonas sp. Nm143 TaxID=200123 RepID=A0A329ABB7_9PROT					ferric uptake regulation protein	PF01475	IPR002481 IPR043135 IPR036388 IPR036390							d__Bacteria;p__Pseudomonadota;c__Gammaproteobacteria;o__Burkholderiales;f__Nitrosomonadaceae;g__Nitrosomonas;s__Nitrosomonas sp021774265
OFTM113	OFTM113_OFTM113_134_8	K03711	8	K03711	Fur family transcriptional regulator, ferric uptake regulator	Ferric uptake regulator family [PF01475.21]	UniRef90_A0A329ABB7 Ferric uptake regulation protein n=1 Tax=Nitrosomonas sp. Nm143 TaxID=200123 RepID=A0A329ABB7_9PROT			K03711	Fur family transcriptional regulator, ferric uptake regulator	ferric iron uptake transcriptional regulator									d__Bacteria;p__Pseudomonadota;c__Gammaproteobacteria;o__Burkholderiales;f__Nitrosomonadaceae;g__Nitrosomonas;s__Nitrosomonas sp021774265
OFTM113	OFTM113_OFTM113_134_9	K13590 K18967	9	K13590	diguanylate cyclase [EC:2.7.7.65]	Diguanylate cyclase, GGDEF domain [PF00990.23]; Cation efflux system protein CusB domain 1 [PF00529.22]	UniRef90_F8GJA7 Diguanylate cyclase n=1 Tax=Nitrosomonas sp. (strain Is79A3) TaxID=261292 RepID=F8GJA7_NITSI			K18967	diguanylate cyclase [EC:2.7.7.65]										d__Bacteria;p__Pseudomonadota;c__Gammaproteobacteria;o__Burkholderiales;f__Nitrosomonadaceae;g__Nitrosomonas;s__Nitrosomonas sp021774265
OFTM113	OFTM113_OFTM113_135_1		1				UniRef90_A0A1I0FSW2 von Willebrand factor type D domain-containing protein n=1 Tax=Nitrosomonas marina TaxID=917 RepID=A0A1I0FSW2_9PROT														d__Bacteria;p__Pseudomonadota;c__Gammaproteobacteria;o__Burkholderiales;f__Nitrosomonadaceae;g__Nitrosomonas;s__Nitrosomonas sp021774265
OFTM113	OFTM113_OFTM113_135_10	K02663	10	K02663	type IV pilus assembly protein PilN	Fimbrial assembly protein (PilN) [PF05137.15]	UniRef90_A0A358JPW3 Fimbrial protein n=1 Tax=Nitrosomonas sp. TaxID=42353 RepID=A0A358JPW3_9PROT			K02663	type IV pilus assembly protein PilN	piln domain-containing protein			K02663	K02663_NE2315_Q82SK2_pilN	63.536	5.37e-85	251	89	d__Bacteria;p__Pseudomonadota;c__Gammaproteobacteria;o__Burkholderiales;f__Nitrosomonadaceae;g__Nitrosomonas;s__Nitrosomonas sp021774265
OFTM113	OFTM113_OFTM113_135_11	K02664	11	K02664	type IV pilus assembly protein PilO	Pilus assembly protein, PilO [PF04350.15]	UniRef90_A0A328ZRC9 Type IV pilus assembly protein PilO n=1 Tax=Nitrosomonas sp. Nm143 TaxID=200123 RepID=A0A328ZRC9_9PROT			K02664	type IV pilus assembly protein PilO	type 4a pilus biogenesis protein pilo			K02664	K02664_NE2314_Q82SK3_pilO	62.051	3.74e-91	268	90	d__Bacteria;p__Pseudomonadota;c__Gammaproteobacteria;o__Burkholderiales;f__Nitrosomonadaceae;g__Nitrosomonas;s__Nitrosomonas sp021774265
OFTM113	OFTM113_OFTM113_135_12	K02665	12	K02665	type IV pilus assembly protein PilP	Pilus assembly protein, PilP [PF04351.15]	UniRef90_A0A524MHB7 Pilus assembly protein PilP n=1 Tax=Nitrosomonadales bacterium TaxID=2026761 RepID=A0A524MHB7_9PROT			K02665	type IV pilus assembly protein PilP	pilus assembly protein pilp			K02665	K02665_NE2313_Q82SK4_pilP	51.534	3.36e-57	179	93	d__Bacteria;p__Pseudomonadota;c__Gammaproteobacteria;o__Burkholderiales;f__Nitrosomonadaceae;g__Nitrosomonas;s__Nitrosomonas sp021774265
OFTM113	OFTM113_OFTM113_135_13	K02666	13	K02666	type IV pilus assembly protein PilQ	Bacterial type II and III secretion system protein [PF00263.23]; Bacterial type II/III secretion system short domain [PF03958.19]	UniRef90_A0A328ZU34 Type IV pilus assembly protein PilQ n=2 Tax=Nitrosomonas sp. Nm143 TaxID=200123 RepID=A0A328ZU34_9PROT			K02666	type IV pilus assembly protein PilQ				K02666	K02666_NE2312_Q82SK5_pilQ	52.836	0	639	93	d__Bacteria;p__Pseudomonadota;c__Gammaproteobacteria;o__Burkholderiales;f__Nitrosomonadaceae;g__Nitrosomonas;s__Nitrosomonas sp021774265
OFTM113	OFTM113_OFTM113_135_14	K03216	14	K03216	tRNA (cytidine/uridine-2'-O-)-methyltransferase [EC:2.1.1.207]	SpoU rRNA Methylase family [PF00588.21]	UniRef90_A0A1N6HLU4 tRNA (cytidine(34)-2'-O)-methyltransferase n=1 Tax=Nitrosomonas cryotolerans ATCC 49181 TaxID=1131553 RepID=A0A1N6HLU4_9PROT			K03216	tRNA (cytidine/uridine-2'-O-)-methyltransferase [EC:2.1.1.207]										d__Bacteria;p__Pseudomonadota;c__Gammaproteobacteria;o__Burkholderiales;f__Nitrosomonadaceae;g__Nitrosomonas;s__Nitrosomonas sp021774265
OFTM113	OFTM113_OFTM113_135_15	K02242	15	K02242	competence protein ComFC	Phosphoribosyl transferase domain [PF00156.29]	UniRef90_A0A1N6HM52 ComF family protein n=2 Tax=Nitrosomonas cryotolerans TaxID=44575 RepID=A0A1N6HM52_9PROT					comf family protein									d__Bacteria;p__Pseudomonadota;c__Gammaproteobacteria;o__Burkholderiales;f__Nitrosomonadaceae;g__Nitrosomonas;s__Nitrosomonas sp021774265
OFTM113	OFTM113_OFTM113_135_16	K01012	16	K01012	biotin synthase [EC:2.8.1.6]	Biotin and Thiamin Synthesis associated domain [PF06968.15]; Radical SAM superfamily [PF04055.23]	UniRef90_A0A0C3RCA8 Biotin synthase n=1 Tax=Nitrosospira sp. NpAV TaxID=58133 RepID=A0A0C3RCA8_9PROT			K01012	biotin synthase [EC:2.8.1.6]				K01012	K01012_NE2300_Q82SL7_bioB	75.516	0	533	99	d__Bacteria;p__Pseudomonadota;c__Gammaproteobacteria;o__Burkholderiales;f__Nitrosomonadaceae;g__Nitrosomonas;s__Nitrosomonas sp021774265
OFTM113	OFTM113_OFTM113_135_17	K00652	17	K00652	8-amino-7-oxononanoate synthase [EC:2.3.1.47]		UniRef90_A0A2T5JHU9 8-amino-7-oxononanoate synthase n=2 Tax=unclassified Nitrosospira TaxID=2609267 RepID=A0A2T5JHU9_9PROT		MER0501945 - family U32 unassigned peptidases (Chthonomonas calidirosea) [U32.UPW]	K00652	8-amino-7-oxononanoate synthase [EC:2.3.1.47]				K00652	K00652_NITMOv2_3780_A0A0K2GGV6_bioF	39.267	8.95e-85	265	96	d__Bacteria;p__Pseudomonadota;c__Gammaproteobacteria;o__Burkholderiales;f__Nitrosomonadaceae;g__Nitrosomonas;s__Nitrosomonas sp021774265
OFTM113	OFTM113_OFTM113_135_18	K02170 K13700	18	K02170	pimeloyl-[acyl-carrier protein] methyl ester esterase [EC:3.1.1.85]		UniRef90_A0A1I2E6K1 Pimeloyl-[acyl-carrier protein] methyl ester esterase n=1 Tax=Nitrosomonas sp. Nm166 TaxID=1881054 RepID=A0A1I2E6K1_9PROT		MER0253486 - family S33 unassigned peptidases (Nitrosomonas sp. Is79A3) [S33.UPW]	K13700	abhydrolase domain-containing protein 6 [EC:3.1.1.23]				K02170	K02170_NE2298_Q82SL8_bioH	57.377	7.19e-101	296	94	d__Bacteria;p__Pseudomonadota;c__Gammaproteobacteria;o__Burkholderiales;f__Nitrosomonadaceae;g__Nitrosomonas;s__Nitrosomonas sp021774265
OFTM113	OFTM113_OFTM113_135_19	K02169 K07755	19	K02169	malonyl-CoA O-methyltransferase [EC:2.1.1.197]	Methyltransferase domain [PF08241.14]; ubiE/COQ5 methyltransferase family [PF01209.20]; Methyltransferase domain [PF13847.8]; Methyltransferase domain [PF13489.8]	UniRef90_A0A1N6HM80 Malonyl-[acyl-carrier protein] O-methyltransferase n=1 Tax=Nitrosomonas cryotolerans ATCC 49181 TaxID=1131553 RepID=A0A1N6HM80_9PROT			K07755	arsenite methyltransferase [EC:2.1.1.137]				K02169	K02169_NE2297_Q82SL9_bioC	63.514	1.05e-142	405	99	d__Bacteria;p__Pseudomonadota;c__Gammaproteobacteria;o__Burkholderiales;f__Nitrosomonadaceae;g__Nitrosomonas;s__Nitrosomonas sp021774265
OFTM113	OFTM113_OFTM113_135_2	K06889 K13704	2	K06889	uncharacterized protein		UniRef90_A0A1N6JDP8 Peptidase_S9 domain-containing protein n=1 Tax=Nitrosomonas cryotolerans ATCC 49181 TaxID=1131553 RepID=A0A1N6JDP8_9PROT		MER0101508 - family S9 unassigned peptidases (Acaryochloris marina) [S09.UPW]	K13704	abhydrolase domain-containing protein 12 [EC:3.1.1.23]										d__Bacteria;p__Pseudomonadota;c__Gammaproteobacteria;o__Burkholderiales;f__Nitrosomonadaceae;g__Nitrosomonas;s__Nitrosomonas sp021774265
OFTM113	OFTM113_OFTM113_135_20	K01935	20	K01935	dethiobiotin synthetase [EC:6.3.3.3]	AAA domain [PF13500.8]	UniRef90_A0A1G4YHI1 ATP-dependent dethiobiotin synthetase BioD n=3 Tax=Nitrosospira TaxID=35798 RepID=A0A1G4YHI1_9PROT					dethiobiotin synthase		IPR004472 IPR027417	K01935	K01935_NE2296_Q820I2_bioD	62.78	7.03e-93	273	98	d__Bacteria;p__Pseudomonadota;c__Gammaproteobacteria;o__Burkholderiales;f__Nitrosomonadaceae;g__Nitrosomonas;s__Nitrosomonas sp021774265
OFTM113	OFTM113_OFTM113_135_20	K01935	20	K01935	dethiobiotin synthetase [EC:6.3.3.3]	AAA domain [PF13500.8]	UniRef90_A0A1G4YHI1 ATP-dependent dethiobiotin synthetase BioD n=3 Tax=Nitrosospira TaxID=35798 RepID=A0A1G4YHI1_9PROT			K01935	dethiobiotin synthetase [EC:6.3.3.3]	dethiobiotin synthase			K01935	K01935_NE2296_Q820I2_bioD	62.78	7.03e-93	273	98	d__Bacteria;p__Pseudomonadota;c__Gammaproteobacteria;o__Burkholderiales;f__Nitrosomonadaceae;g__Nitrosomonas;s__Nitrosomonas sp021774265
OFTM113	OFTM113_OFTM113_135_21		21				UniRef90_A0A1I4AM58 Uncharacterized protein n=2 Tax=Nitrosomonas aestuarii TaxID=52441 RepID=A0A1I4AM58_9PROT					hypothetical protein									d__Bacteria;p__Pseudomonadota;c__Gammaproteobacteria;o__Burkholderiales;f__Nitrosomonadaceae;g__Nitrosomonas;s__Nitrosomonas sp021774265
OFTM113	OFTM113_OFTM113_135_22	K01259	22	K01259	proline iminopeptidase [EC:3.4.11.5]		UniRef90_A0A2V3W2E7 Proline iminopeptidase n=2 Tax=Nitrosomonas TaxID=914 RepID=A0A2V3W2E7_9PROT		MER1340179 - family S33 unassigned peptidases () [S33.UPW]	K01259	proline iminopeptidase [EC:3.4.11.5]										d__Bacteria;p__Pseudomonadota;c__Gammaproteobacteria;o__Burkholderiales;f__Nitrosomonadaceae;g__Nitrosomonas;s__Nitrosomonas sp021774265
OFTM113	OFTM113_OFTM113_135_23		23				UniRef90_A0A0C3MRM6 Uncharacterized protein n=5 Tax=Nitrosospira TaxID=35798 RepID=A0A0C3MRM6_9PROT					multispecies: hypothetical protein									d__Bacteria;p__Pseudomonadota;c__Gammaproteobacteria;o__Burkholderiales;f__Nitrosomonadaceae;g__Nitrosomonas;s__Nitrosomonas sp021774265
OFTM113	OFTM113_OFTM113_135_24	K07001	24	K07001	NTE family protein	Patatin-like phospholipase [PF01734.24]	UniRef90_F8GKV8 Patatin n=1 Tax=Nitrosomonas sp. (strain Is79A3) TaxID=261292 RepID=F8GKV8_NITSI			K07001	NTE family protein	patatin-like phospholipase family protein									d__Bacteria;p__Pseudomonadota;c__Gammaproteobacteria;o__Burkholderiales;f__Nitrosomonadaceae;g__Nitrosomonas;s__Nitrosomonas sp021774265
OFTM113	OFTM113_OFTM113_135_25		25			Integral membrane protein TerC family [PF03741.18]	UniRef90_A0A1I4FNX5 Integral membrane protein, YjbE family n=3 Tax=Nitrosomonas TaxID=914 RepID=A0A1I4FNX5_9PROT					terc family protein									d__Bacteria;p__Pseudomonadota;c__Gammaproteobacteria;o__Burkholderiales;f__Nitrosomonadaceae;g__Nitrosomonas;s__Nitrosomonas sp021774265
OFTM113	OFTM113_OFTM113_135_25		25			Integral membrane protein TerC family [PF03741.18]	UniRef90_A0A1I4FNX5 Integral membrane protein, YjbE family n=3 Tax=Nitrosomonas TaxID=914 RepID=A0A1I4FNX5_9PROT					uncharacterized membrane protein yjbe	PF03741	IPR005496 IPR022301							d__Bacteria;p__Pseudomonadota;c__Gammaproteobacteria;o__Burkholderiales;f__Nitrosomonadaceae;g__Nitrosomonas;s__Nitrosomonas sp021774265
OFTM113	OFTM113_OFTM113_135_26		26			Universal stress protein family [PF00582.28]	UniRef90_A0A2T5JPG4 Nucleotide-binding universal stress UspA family protein n=2 Tax=unclassified Nitrosospira TaxID=2609267 RepID=A0A2T5JPG4_9PROT					universal stress protein									d__Bacteria;p__Pseudomonadota;c__Gammaproteobacteria;o__Burkholderiales;f__Nitrosomonadaceae;g__Nitrosomonas;s__Nitrosomonas sp021774265
OFTM113	OFTM113_OFTM113_135_27		27			cAMP phosphodiesterases class-II [PF02112.17]; Beta-lactamase superfamily domain [PF12706.9]	UniRef90_A0A328ZZM6 Ribonuclease BN (tRNA processing enzyme) n=1 Tax=Nitrosomonas sp. Nm143 TaxID=200123 RepID=A0A328ZZM6_9PROT					3',5'-cyclic-nucleotide phosphodiesterase									d__Bacteria;p__Pseudomonadota;c__Gammaproteobacteria;o__Burkholderiales;f__Nitrosomonadaceae;g__Nitrosomonas;s__Nitrosomonas sp021774265
OFTM113	OFTM113_OFTM113_135_3	K12708	3			Class II Aldolase and Adducin N-terminal domain [PF00596.23]	UniRef90_F8GJX0 Class II aldolase/adducin family protein n=3 Tax=unclassified Nitrosomonas TaxID=2609265 RepID=F8GJX0_NITSI			K12708	4-hydroxy-3-prenylphenylpyruvate oxygenase / 4-hydroxy-3-prenylbenzoate synthase [EC:1.13.11.83 1.13.12.23]										d__Bacteria;p__Pseudomonadota;c__Gammaproteobacteria;o__Burkholderiales;f__Nitrosomonadaceae;g__Nitrosomonas;s__Nitrosomonas sp021774265
OFTM113	OFTM113_OFTM113_135_4	K04762	4	K04762	ribosome-associated heat shock protein Hsp15	S4 domain [PF01479.27]	UniRef90_A0A1H3JEC7 Ribosome-associated heat shock protein Hsp15 n=1 Tax=Nitrosomonas sp. Nm33 TaxID=133724 RepID=A0A1H3JEC7_9PROT					heat shock protein 15 homolog	PF01479	IPR025708 IPR002942 IPR036986							d__Bacteria;p__Pseudomonadota;c__Gammaproteobacteria;o__Burkholderiales;f__Nitrosomonadaceae;g__Nitrosomonas;s__Nitrosomonas sp021774265
OFTM113	OFTM113_OFTM113_135_4	K04762	4	K04762	ribosome-associated heat shock protein Hsp15	S4 domain [PF01479.27]	UniRef90_A0A1H3JEC7 Ribosome-associated heat shock protein Hsp15 n=1 Tax=Nitrosomonas sp. Nm33 TaxID=133724 RepID=A0A1H3JEC7_9PROT					rna-binding s4 domain-containing protein									d__Bacteria;p__Pseudomonadota;c__Gammaproteobacteria;o__Burkholderiales;f__Nitrosomonadaceae;g__Nitrosomonas;s__Nitrosomonas sp021774265
OFTM113	OFTM113_OFTM113_135_5	K06889 K07397 K20992	5	K06889,K07397	uncharacterized protein; putative redox protein		UniRef90_A0A329A598 Putative redox protein n=1 Tax=Nitrosomonas sp. Nm143 TaxID=200123 RepID=A0A329A598_9PROT		MER0253572 - family S9 unassigned peptidases (Nitrosomonas sp. Is79A3) [S09.UPW]	K20992	pyrethroid hydrolase [EC:3.1.1.88]										d__Bacteria;p__Pseudomonadota;c__Gammaproteobacteria;o__Burkholderiales;f__Nitrosomonadaceae;g__Nitrosomonas;s__Nitrosomonas sp021774265
OFTM113	OFTM113_OFTM113_135_6	K22080	6				UniRef90_A0A7Y4XXW6 Serine protease n=1 Tax=Methylococcaceae bacterium TaxID=1933926 RepID=A0A7Y4XXW6_9GAMM		MER0952951 - subfamily S1A unassigned peptidases (Thioploca ingrica) [S01.UPA]	K22080	limulus clotting factor B [EC:3.4.21.85]										d__Bacteria;p__Pseudomonadota;c__Gammaproteobacteria;o__Burkholderiales;f__Nitrosomonadaceae;g__Nitrosomonas;s__Nitrosomonas sp021774265
OFTM113	OFTM113_OFTM113_135_7		7			Rhodanese-like domain [PF00581.22]	UniRef90_A0A1I4E329 Rhodanese-related sulfurtransferase n=3 Tax=Nitrosomonas aestuarii TaxID=52441 RepID=A0A1I4E329_9PROT					rhodanese-like domain-containing protein									d__Bacteria;p__Pseudomonadota;c__Gammaproteobacteria;o__Burkholderiales;f__Nitrosomonadaceae;g__Nitrosomonas;s__Nitrosomonas sp021774265
OFTM113	OFTM113_OFTM113_135_8	K05366 K08384	8	K05366	penicillin-binding protein 1A [EC:2.4.1.129 3.4.16.4]	Transglycosylase [PF00912.24]; Penicillin binding protein transpeptidase domain [PF00905.24]; Penicillin-binding protein OB-like domain [PF17092.7]	UniRef90_A0A1N6HLB8 DD-transpeptidase n=1 Tax=Nitrosomonas cryotolerans ATCC 49181 TaxID=1131553 RepID=A0A1N6HLB8_9PROT	GT51 murein polymerase (EC 2.4.1.129). [GT51]		K08384	stage V sporulation protein D (sporulation-specific penicillin-binding protein)										d__Bacteria;p__Pseudomonadota;c__Gammaproteobacteria;o__Burkholderiales;f__Nitrosomonadaceae;g__Nitrosomonas;s__Nitrosomonas sp021774265
OFTM113	OFTM113_OFTM113_135_9	K02662	9	K02662	type IV pilus assembly protein PilM	Type IV pilus assembly protein PilM; [PF11104.10]; Cell division protein FtsA [PF14450.8]	UniRef90_A0A2V3VL46 Type IV pilus assembly protein PilM n=1 Tax=Nitrosomonas sp. Nm84 TaxID=200124 RepID=A0A2V3VL46_9PROT					type iv pilus inner membrane component pilm	PF11104	IPR043129 IPR005883 IPR003494	K02662	K02662_NE2316_Q82SK1_pilM	61.918	2.74e-162	461	97	d__Bacteria;p__Pseudomonadota;c__Gammaproteobacteria;o__Burkholderiales;f__Nitrosomonadaceae;g__Nitrosomonas;s__Nitrosomonas sp021774265
OFTM113	OFTM113_OFTM113_135_9	K02662	9	K02662	type IV pilus assembly protein PilM	Type IV pilus assembly protein PilM; [PF11104.10]; Cell division protein FtsA [PF14450.8]	UniRef90_A0A2V3VL46 Type IV pilus assembly protein PilM n=1 Tax=Nitrosomonas sp. Nm84 TaxID=200124 RepID=A0A2V3VL46_9PROT			K02662	type IV pilus assembly protein PilM	pilus assembly protein pilm			K02662	K02662_NE2316_Q82SK1_pilM	61.918	2.74e-162	461	97	d__Bacteria;p__Pseudomonadota;c__Gammaproteobacteria;o__Burkholderiales;f__Nitrosomonadaceae;g__Nitrosomonas;s__Nitrosomonas sp021774265
OFTM113	OFTM113_OFTM113_136_1		1			Arm DNA-binding domain [PF13356.8]	UniRef90_A0A2T5HSX0 Integrase n=1 Tax=Nitrosomonas oligotropha TaxID=42354 RepID=A0A2T5HSX0_9PROT					integrase arm-type dna-binding domain-containing protein									d__Bacteria;p__Pseudomonadota;c__Gammaproteobacteria;o__Burkholderiales;f__Nitrosomonadaceae;g__Nitrosomonas;s__Nitrosomonas sp021774265
OFTM113	OFTM113_OFTM113_136_2	K00928	2	K00928	aspartate kinase [EC:2.7.2.4]	Amino acid kinase family [PF00696.30]; ACT domain [PF13840.8]	UniRef90_A0A328ZNH2 Aspartokinase n=1 Tax=Nitrosomonas sp. Nm143 TaxID=200123 RepID=A0A328ZNH2_9PROT			K00928	aspartate kinase [EC:2.7.2.4]				K00928	K00928_NE2132_Q82T09_lysC	82.064	0	694	98	d__Bacteria;p__Pseudomonadota;c__Gammaproteobacteria;o__Burkholderiales;f__Nitrosomonadaceae;g__Nitrosomonas;s__Nitrosomonas sp021774265
OFTM113	OFTM113_OFTM113_136_3	K01494	3	K01494	dCTP deaminase [EC:3.5.4.13]	dUTPase [PF00692.21]	UniRef90_F8GJ90 dCTP deaminase n=17 Tax=Nitrosomonas TaxID=914 RepID=F8GJ90_NITSI					deoxycytidine triphosphate deaminase	PF00692	IPR011962 IPR029054 IPR036157 IPR033704	K01494	K01494_NE0623_Q820Q1_dcd	85.106	3.92e-120	339	100	d__Bacteria;p__Pseudomonadota;c__Gammaproteobacteria;o__Burkholderiales;f__Nitrosomonadaceae;g__Nitrosomonas;s__Nitrosomonas sp021774265
OFTM113	OFTM113_OFTM113_136_3	K01494	3	K01494	dCTP deaminase [EC:3.5.4.13]	dUTPase [PF00692.21]	UniRef90_F8GJ90 dCTP deaminase n=17 Tax=Nitrosomonas TaxID=914 RepID=F8GJ90_NITSI			K01494	dCTP deaminase [EC:3.5.4.13]	dctp deaminase			K01494	K01494_NE0623_Q820Q1_dcd	85.106	3.92e-120	339	100	d__Bacteria;p__Pseudomonadota;c__Gammaproteobacteria;o__Burkholderiales;f__Nitrosomonadaceae;g__Nitrosomonas;s__Nitrosomonas sp021774265
OFTM113	OFTM113_OFTM113_136_4	K03593	4	K03593	ATP-binding protein involved in chromosome partitioning	NUBPL iron-transfer P-loop NTPase [PF10609.11]; AAA domain [PF13614.8]; Iron-sulfur cluster assembly protein [PF01883.21]; CobQ/CobB/MinD/ParA nucleotide binding domain [PF01656.25]; ATPase MipZ [PF09140.13]; VirC1 protein [PF07015.13]; Cellulose biosynthesis protein BcsQ [PF06564.14]	UniRef90_A0A328ZNW3 Iron-sulfur cluster carrier protein n=1 Tax=Nitrosomonas sp. Nm143 TaxID=200123 RepID=A0A328ZNW3_9PROT			K03593	ATP-binding protein involved in chromosome partitioning										d__Bacteria;p__Pseudomonadota;c__Gammaproteobacteria;o__Burkholderiales;f__Nitrosomonadaceae;g__Nitrosomonas;s__Nitrosomonas sp021774265
OFTM113	OFTM113_OFTM113_137_1		1				UniRef90_A0A523HBY0 RNA polymerase sigma factor RpoH n=1 Tax=Betaproteobacteria bacterium TaxID=1891241 RepID=A0A523HBY0_9PROT														d__Bacteria;p__Pseudomonadota;c__Gammaproteobacteria;o__Burkholderiales;f__Nitrosomonadaceae;g__Nitrosomonas;s__Nitrosomonas sp021774265
OFTM113	OFTM113_OFTM113_137_10	K07682	10			Histidine kinase [PF07730.15]; PAS fold [PF08448.12]	UniRef90_A0A1N6J2U7 Two-component system, NarL family, sensor histidine kinase UhpB n=1 Tax=Nitrosomonas cryotolerans ATCC 49181 TaxID=1131553 RepID=A0A1N6J2U7_9PROT			K07682	two-component system, NarL family, sensor histidine kinase DevS [EC:2.7.13.3]										d__Bacteria;p__Pseudomonadota;c__Gammaproteobacteria;o__Burkholderiales;f__Nitrosomonadaceae;g__Nitrosomonas;s__Nitrosomonas sp021774265
OFTM113	OFTM113_OFTM113_137_11	K07657 K20264	11			Response regulator receiver domain [PF00072.26]; Bacterial regulatory proteins, luxR family [PF00196.21]	UniRef90_A0A2T5A1Q6 LuxR family two component transcriptional regulator n=7 Tax=Proteobacteria TaxID=1224 RepID=A0A2T5A1Q6_9PROT			K07657	two-component system, OmpR family, phosphate regulon response regulator PhoB				K20264	K20264_BSY238_782_A0A1B3LRX8_fusR	40.741	3.6e-54	174	96	d__Bacteria;p__Pseudomonadota;c__Gammaproteobacteria;o__Burkholderiales;f__Nitrosomonadaceae;g__Nitrosomonas;s__Nitrosomonas sp021774265
OFTM113	OFTM113_OFTM113_137_12		12			Glutathione S-transferase, N-terminal domain [PF13417.8]; Glutathione S-transferase, N-terminal domain [PF13409.8]	UniRef90_A0A1Y6BVY3 Glutathione S-transferase n=1 Tax=Alteromonadaceae bacterium Bs31 TaxID=1304903 RepID=A0A1Y6BVY3_9ALTE					glutathione s-transferase n-terminal domain-containing protein									d__Bacteria;p__Pseudomonadota;c__Gammaproteobacteria;o__Burkholderiales;f__Nitrosomonadaceae;g__Nitrosomonas;s__Nitrosomonas sp021774265
OFTM113	OFTM113_OFTM113_137_13		13				UniRef90_A0A1H9KA79 Uncharacterized protein n=1 Tax=Nitrosomonas sp. Nm51 TaxID=133720 RepID=A0A1H9KA79_9PROT					duf4255 domain-containing protein									d__Bacteria;p__Pseudomonadota;c__Gammaproteobacteria;o__Burkholderiales;f__Nitrosomonadaceae;g__Nitrosomonas;s__Nitrosomonas sp021774265
OFTM113	OFTM113_OFTM113_137_14	K07305	14	K07305	peptide-methionine (R)-S-oxide reductase [EC:1.8.4.12]	SelR domain [PF01641.20]	UniRef90_A0A2V3WA43 Peptide-methionine (R)-S-oxide reductase n=1 Tax=Nitrosomonas sp. Nm84 TaxID=200124 RepID=A0A2V3WA43_9PROT			K07305	peptide-methionine (R)-S-oxide reductase [EC:1.8.4.12]										d__Bacteria;p__Pseudomonadota;c__Gammaproteobacteria;o__Burkholderiales;f__Nitrosomonadaceae;g__Nitrosomonas;s__Nitrosomonas sp021774265
OFTM113	OFTM113_OFTM113_137_15	K03315	15	K03315	Na+:H+ antiporter, NhaC family	Na+/H+ antiporter family [PF03553.16]	UniRef90_A0A328ZQV0 Transporter (NhaC family) n=1 Tax=Nitrosomonas sp. Nm143 TaxID=200123 RepID=A0A328ZQV0_9PROT			K03315	Na+:H+ antiporter, NhaC family										d__Bacteria;p__Pseudomonadota;c__Gammaproteobacteria;o__Burkholderiales;f__Nitrosomonadaceae;g__Nitrosomonas;s__Nitrosomonas sp021774265
OFTM113	OFTM113_OFTM113_137_16		16				UniRef90_A0A328ZQ72 TIR domain-containing protein n=1 Tax=Nitrosomonas sp. Nm143 TaxID=200123 RepID=A0A328ZQ72_9PROT					hypothetical protein									d__Bacteria;p__Pseudomonadota;c__Gammaproteobacteria;o__Burkholderiales;f__Nitrosomonadaceae;g__Nitrosomonas;s__Nitrosomonas sp021774265
OFTM113	OFTM113_OFTM113_137_17	K07052	17	K07052	uncharacterized protein		UniRef90_F8GK22 Abortive infection protein n=2 Tax=Nitrosomonas sp. (strain Is79A3) TaxID=261292 RepID=F8GK22_NITSI		MER0114322 - family M79 unassigned peptidases (Sorangium cellulosum) [M79.UPW]	K07052	uncharacterized protein	cpbp family intramembrane metalloprotease									d__Bacteria;p__Pseudomonadota;c__Gammaproteobacteria;o__Burkholderiales;f__Nitrosomonadaceae;g__Nitrosomonas;s__Nitrosomonas sp021774265
OFTM113	OFTM113_OFTM113_137_18	K15977	18	K15977	putative oxidoreductase	DoxX [PF07681.14]	UniRef90_A0A1N6I2L3 Putative oxidoreductase n=1 Tax=Nitrosomonas cryotolerans ATCC 49181 TaxID=1131553 RepID=A0A1N6I2L3_9PROT			K15977	putative oxidoreductase	doxx family protein									d__Bacteria;p__Pseudomonadota;c__Gammaproteobacteria;o__Burkholderiales;f__Nitrosomonadaceae;g__Nitrosomonas;s__Nitrosomonas sp021774265
OFTM113	OFTM113_OFTM113_137_19		19			ADP-ribosylglycohydrolase [PF03747.16]	UniRef90_A0A3D0FBP4 ADP-ribosylglycohydrolase n=1 Tax=Nitrosomonas nitrosa TaxID=52442 RepID=A0A3D0FBP4_9PROT					adp-ribosylglycohydrolase family protein									d__Bacteria;p__Pseudomonadota;c__Gammaproteobacteria;o__Burkholderiales;f__Nitrosomonadaceae;g__Nitrosomonas;s__Nitrosomonas sp021774265
OFTM113	OFTM113_OFTM113_137_2		2																		d__Bacteria;p__Pseudomonadota;c__Gammaproteobacteria;o__Burkholderiales;f__Nitrosomonadaceae;g__Nitrosomonas;s__Nitrosomonas sp021774265
OFTM113	OFTM113_OFTM113_137_20	K14155 K05825	20	K14155	cysteine-S-conjugate beta-lyase [EC:4.4.1.13]	Aminotransferase class I and II [PF00155.23]	UniRef90_A0A1N6J369 Cystathione beta-lyase n=1 Tax=Nitrosomonas cryotolerans ATCC 49181 TaxID=1131553 RepID=A0A1N6J369_9PROT			K05825	2-aminoadipate transaminase [EC:2.6.1.-]				K14155	K14155_NE2400_Q82SE0_patB	60.363	0	520	98	d__Bacteria;p__Pseudomonadota;c__Gammaproteobacteria;o__Burkholderiales;f__Nitrosomonadaceae;g__Nitrosomonas;s__Nitrosomonas sp021774265
OFTM113	OFTM113_OFTM113_137_21	K13444	21			Sulfatase-modifying factor enzyme 1 [PF03781.18]; Methyltransferase domain [PF13489.8]; Methyltransferase domain [PF08241.14]	UniRef90_A0A2V3W958 5-histidylcysteine sulfoxide synthase/putative 4-mercaptohistidine N1-methyltransferase n=1 Tax=Nitrosomonas sp. Nm84 TaxID=200124 RepID=A0A2V3W958_9PROT			K13444	formylglycine-generating enzyme [EC:1.8.3.7]										d__Bacteria;p__Pseudomonadota;c__Gammaproteobacteria;o__Burkholderiales;f__Nitrosomonadaceae;g__Nitrosomonas;s__Nitrosomonas sp021774265
OFTM113	OFTM113_OFTM113_137_22	K09931	22	K09931	uncharacterized protein	Uncharacterized protein conserved in bacteria (DUF2064) [PF09837.11]	UniRef90_A0A1I2ZHR9 Uncharacterized protein n=2 Tax=unclassified Nitrosospira TaxID=2609267 RepID=A0A1I2ZHR9_9PROT			K09931	uncharacterized protein	duf2064 domain-containing protein									d__Bacteria;p__Pseudomonadota;c__Gammaproteobacteria;o__Burkholderiales;f__Nitrosomonadaceae;g__Nitrosomonas;s__Nitrosomonas sp021774265
OFTM113	OFTM113_OFTM113_137_23		23			Glycosyl transferase family 2 [PF00535.28]	UniRef90_A0A1G1B013 Glycosyl transferase family 2 n=1 Tax=Methylotenera sp. RIFCSPLOWO2_02_FULL_45_14 TaxID=1801615 RepID=A0A1G1B013_9PROT					tigr04283 family arsenosugar biosynthesis glycosyltransferase									d__Bacteria;p__Pseudomonadota;c__Gammaproteobacteria;o__Burkholderiales;f__Nitrosomonadaceae;g__Nitrosomonas;s__Nitrosomonas sp021774265
OFTM113	OFTM113_OFTM113_137_24	K07755 K21172	24	K07755	arsenite methyltransferase [EC:2.1.1.137]	Methyltransferase domain [PF13847.8]; ubiE/COQ5 methyltransferase family [PF01209.20]; Methyltransferase domain [PF08241.14]; Methyltransferase domain [PF13649.8]; Methyltransferase domain [PF13489.8]; Methyltransferase domain [PF08242.14]	UniRef90_A0A329A1I2 Ubiquinone/menaquinone biosynthesis C-methylase UbiE n=1 Tax=Nitrosomonas sp. Nm143 TaxID=200123 RepID=A0A329A1I2_9PROT			K21172	enediyne biosynthesis protein CalE5				K07755	K07755_Neut_0320_Q0AJ70_AS3MT	61.605	3.4e-160	454	99	d__Bacteria;p__Pseudomonadota;c__Gammaproteobacteria;o__Burkholderiales;f__Nitrosomonadaceae;g__Nitrosomonas;s__Nitrosomonas sp021774265
OFTM113	OFTM113_OFTM113_137_25	K24696	25			Radical SAM superfamily [PF04055.23]; 4Fe-4S single cluster domain [PF13353.8]; 4Fe-4S single cluster domain [PF13394.8]	UniRef90_A0A1G5SJD4 Radical SAM domain protein n=2 Tax=Nitrosomonas TaxID=914 RepID=A0A1G5SJD4_9PROT			K24696	[mycofactocin precursor peptide]-tyrosine decarboxylase / 3-amino-5-[(4-hydroxyphenyl)methyl]-4,4-dimethylpyrrolidin-2-one synthase [EC:1.3.98.7 4.1.99.26]										d__Bacteria;p__Pseudomonadota;c__Gammaproteobacteria;o__Burkholderiales;f__Nitrosomonadaceae;g__Nitrosomonas;s__Nitrosomonas sp021774265
OFTM113	OFTM113_OFTM113_137_26	K00382 K00520	26			Pyridine nucleotide-disulphide oxidoreductase [PF07992.16]; Pyridine nucleotide-disulphide oxidoreductase, dimerisation domain [PF02852.24]; SNARE associated Golgi protein [PF09335.13]; Pyridine nucleotide-disulphide oxidoreductase [PF00070.29]; Pyridine nucleotide-disulphide oxidoreductase [PF13738.8]	UniRef90_A0A2P7NVZ6 Pyridine nucleotide-disulfide oxidoreductase n=2 Tax=Nitrosomonas TaxID=914 RepID=A0A2P7NVZ6_9PROT			K00382	dihydrolipoamide dehydrogenase [EC:1.8.1.4]				K00520	K00520_NITMOv2_1558_A0A0K2GAL1_merA	34.934	1.75e-71	244	82	d__Bacteria;p__Pseudomonadota;c__Gammaproteobacteria;o__Burkholderiales;f__Nitrosomonadaceae;g__Nitrosomonas;s__Nitrosomonas sp021774265
OFTM113	OFTM113_OFTM113_137_27	K00324 K00259	27	K00324	H+-translocating NAD(P) transhydrogenase subunit alpha [EC:1.6.1.2 7.1.1.1]	Alanine dehydrogenase/PNT, C-terminal domain [PF01262.23]; Alanine dehydrogenase/PNT, N-terminal domain [PF05222.17]	UniRef90_A0A0F7KC43 NAD(P) transhydrogenase subunit alpha n=8 Tax=Nitrosomonas TaxID=914 RepID=A0A0F7KC43_9PROT			K00324	H+-translocating NAD(P) transhydrogenase subunit alpha [EC:1.6.1.2 7.1.1.1]				K00259	K00259_NE0022_Q82Y65_ald	31.657	4.62e-31	124	80	d__Bacteria;p__Pseudomonadota;c__Gammaproteobacteria;o__Burkholderiales;f__Nitrosomonadaceae;g__Nitrosomonas;s__Nitrosomonas sp021774265
OFTM113	OFTM113_OFTM113_137_28	K00324	28			4TM region of pyridine nucleotide transhydrogenase, mitoch [PF12769.9]	UniRef90_A0A1I1VQ83 Proton-translocating NAD(P)(+) transhydrogenase n=12 Tax=Proteobacteria TaxID=1224 RepID=A0A1I1VQ83_9PROT			K00324	H+-translocating NAD(P) transhydrogenase subunit alpha [EC:1.6.1.2 7.1.1.1]										d__Bacteria;p__Pseudomonadota;c__Gammaproteobacteria;o__Burkholderiales;f__Nitrosomonadaceae;g__Nitrosomonas;s__Nitrosomonas sp021774265
OFTM113	OFTM113_OFTM113_137_3		3				UniRef90_UPI000940D706 hypothetical protein n=1 Tax=Nitrosomonas cryotolerans TaxID=44575 RepID=UPI000940D706														d__Bacteria;p__Pseudomonadota;c__Gammaproteobacteria;o__Burkholderiales;f__Nitrosomonadaceae;g__Nitrosomonas;s__Nitrosomonas sp021774265
OFTM113	OFTM113_OFTM113_137_4		4				UniRef90_UPI000940D706 hypothetical protein n=1 Tax=Nitrosomonas cryotolerans TaxID=44575 RepID=UPI000940D706					hypothetical protein									d__Bacteria;p__Pseudomonadota;c__Gammaproteobacteria;o__Burkholderiales;f__Nitrosomonadaceae;g__Nitrosomonas;s__Nitrosomonas sp021774265
OFTM113	OFTM113_OFTM113_137_5		5				UniRef90_A0A1I3XP68 Uncharacterized protein n=2 Tax=Nitrosomonas aestuarii TaxID=52441 RepID=A0A1I3XP68_9PROT					hypothetical protein									d__Bacteria;p__Pseudomonadota;c__Gammaproteobacteria;o__Burkholderiales;f__Nitrosomonadaceae;g__Nitrosomonas;s__Nitrosomonas sp021774265
OFTM113	OFTM113_OFTM113_137_6	K06992	6	K06992	uncharacterized protein		UniRef90_A0A1I3XNY6 Peptidase C39 domain-containing protein n=3 Tax=Nitrosomonas aestuarii TaxID=52441 RepID=A0A1I3XNY6_9PROT		MER0031295 - family C39 unassigned peptidases (Nitrosomonas europaea) [C39.UPW]	K06992	uncharacterized protein	c39 family peptidase									d__Bacteria;p__Pseudomonadota;c__Gammaproteobacteria;o__Burkholderiales;f__Nitrosomonadaceae;g__Nitrosomonas;s__Nitrosomonas sp021774265
OFTM113	OFTM113_OFTM113_137_7		7				UniRef90_A0A1H3PFV0 Uncharacterized protein n=1 Tax=Nitrosomonas sp. Nm33 TaxID=133724 RepID=A0A1H3PFV0_9PROT					hypothetical protein									d__Bacteria;p__Pseudomonadota;c__Gammaproteobacteria;o__Burkholderiales;f__Nitrosomonadaceae;g__Nitrosomonas;s__Nitrosomonas sp021774265
OFTM113	OFTM113_OFTM113_137_8		8				UniRef90_A0A1I3XPL0 Uncharacterized protein n=3 Tax=Nitrosomonas aestuarii TaxID=52441 RepID=A0A1I3XPL0_9PROT					transporter									d__Bacteria;p__Pseudomonadota;c__Gammaproteobacteria;o__Burkholderiales;f__Nitrosomonadaceae;g__Nitrosomonas;s__Nitrosomonas sp021774265
OFTM113	OFTM113_OFTM113_137_9	K00575 K13924 K13486	9	K00575,K13924	chemotaxis protein methyltransferase CheR [EC:2.1.1.80]; two-component system, chemotaxis family, CheB/CheR fusion protein [EC:2.1.1.80 3.1.1.61]	CheR methyltransferase, SAM binding domain [PF01739.20]; CheB methylesterase [PF01339.19]; PAS domain [PF13596.8]; CheR methyltransferase, all-alpha domain [PF03705.17]; PAS fold [PF00989.27]; PAS fold [PF08448.12]	UniRef90_F8GCT1 MCP methyltransferase/methylesterase, CheR/CheB with PAS/PAC sensor n=1 Tax=Nitrosomonas sp. (strain Is79A3) TaxID=261292 RepID=F8GCT1_NITSI			K13486	chemotaxis protein methyltransferase WspC				K13924	K13924_NITMOv2_3903_A0A0K2GH53_cheBR	36.777	0	625	85	d__Bacteria;p__Pseudomonadota;c__Gammaproteobacteria;o__Burkholderiales;f__Nitrosomonadaceae;g__Nitrosomonas;s__Nitrosomonas sp021774265
OFTM113	OFTM113_OFTM113_138_1	K02004	1	K02004,K02004	putative ABC transport system permease protein; putative ABC transport system permease protein	FtsX-like permease family [PF02687.23]	UniRef90_A0A329A0P5 Putative ABC transport system permease protein n=1 Tax=Nitrosomonas sp. Nm143 TaxID=200123 RepID=A0A329A0P5_9PROT			K02004	putative ABC transport system permease protein	multispecies: ftsx-like permease family protein									d__Bacteria;p__Pseudomonadota;c__Gammaproteobacteria;o__Burkholderiales;f__Nitrosomonadaceae;g__Nitrosomonas;s__Nitrosomonas sp021774265
OFTM113	OFTM113_OFTM113_138_2		2			CrtC N-terminal lipocalin domain [PF07143.13]; Lipocalin-like domain [PF17186.6]	UniRef90_A0A329AAR8 Putative secreted hydrolase n=2 Tax=Nitrosomonas sp. Nm143 TaxID=200123 RepID=A0A329AAR8_9PROT					carotenoid 1,2-hydratase									d__Bacteria;p__Pseudomonadota;c__Gammaproteobacteria;o__Burkholderiales;f__Nitrosomonadaceae;g__Nitrosomonas;s__Nitrosomonas sp021774265
OFTM113	OFTM113_OFTM113_138_3	K01173	3	K01173	endonuclease G, mitochondrial	DNA/RNA non-specific endonuclease [PF01223.25]	UniRef90_A0A7C1XV48 Endonuclease n=2 Tax=root TaxID=1 RepID=A0A7C1XV48_9GAMM			K01173	endonuclease G, mitochondrial	dna/rna non-specific endonuclease									d__Bacteria;p__Pseudomonadota;c__Gammaproteobacteria;o__Burkholderiales;f__Nitrosomonadaceae;g__Nitrosomonas;s__Nitrosomonas sp021774265
OFTM113	OFTM113_OFTM113_138_4		4				UniRef90_A0A358JNU8 Uncharacterized protein n=1 Tax=Nitrosomonas sp. TaxID=42353 RepID=A0A358JNU8_9PROT					hypothetical protein									d__Bacteria;p__Pseudomonadota;c__Gammaproteobacteria;o__Burkholderiales;f__Nitrosomonadaceae;g__Nitrosomonas;s__Nitrosomonas sp021774265
OFTM113	OFTM113_OFTM113_138_5		5																		d__Bacteria;p__Pseudomonadota;c__Gammaproteobacteria;o__Burkholderiales;f__Nitrosomonadaceae;g__Nitrosomonas;s__Nitrosomonas sp021774265
OFTM113	OFTM113_OFTM113_139_1		1				UniRef90_A0A1I4AUG3 Integrase core domain-containing protein n=2 Tax=Nitrosomonas aestuarii TaxID=52441 RepID=A0A1I4AUG3_9PROT					isncy family transposase, partial									d__Bacteria;p__Pseudomonadota;c__Gammaproteobacteria;o__Burkholderiales;f__Nitrosomonadaceae;g__Nitrosomonas;s__Nitrosomonas sp021774265
OFTM113	OFTM113_OFTM113_139_10	K05820	10			Major Facilitator Superfamily [PF07690.18]; Sugar (and other) transporter [PF00083.26]; Fungal trichothecene efflux pump (TRI12) [PF06609.15]	UniRef90_A0A1N6J9K5 Predicted arabinose efflux permease, MFS family n=2 Tax=Nitrosomonas cryotolerans TaxID=44575 RepID=A0A1N6J9K5_9PROT			K05820	MFS transporter, PPP family, 3-phenylpropionic acid transporter										d__Bacteria;p__Pseudomonadota;c__Gammaproteobacteria;o__Burkholderiales;f__Nitrosomonadaceae;g__Nitrosomonas;s__Nitrosomonas sp021774265
OFTM113	OFTM113_OFTM113_139_11	K03701 K16960	11	K03701	excinuclease ABC subunit A	UvrA interaction domain [PF17760.3]; UvrA DNA-binding domain [PF17755.3]; ABC transporter [PF00005.29]	UniRef90_F8GKP2 UvrABC system protein A n=22 Tax=Proteobacteria TaxID=1224 RepID=F8GKP2_NITSI			K16960	L-cystine transport system ATP-binding protein [EC:7.4.2.1]										d__Bacteria;p__Pseudomonadota;c__Gammaproteobacteria;o__Burkholderiales;f__Nitrosomonadaceae;g__Nitrosomonas;s__Nitrosomonas sp021774265
OFTM113	OFTM113_OFTM113_139_12	K11529	12	K11529	glycerate 2-kinase [EC:2.7.1.165]	Domain of unknown function (DUF4147) [PF13660.8]; MOFRL family [PF05161.15]	UniRef90_A0A523GZH2 Glycerate kinase n=1 Tax=Betaproteobacteria bacterium TaxID=1891241 RepID=A0A523GZH2_9PROT			K11529	glycerate 2-kinase [EC:2.7.1.165]										d__Bacteria;p__Pseudomonadota;c__Gammaproteobacteria;o__Burkholderiales;f__Nitrosomonadaceae;g__Nitrosomonas;s__Nitrosomonas sp021774265
OFTM113	OFTM113_OFTM113_139_13		13			Protein of unknown function (DUF2806) [PF10987.10]	UniRef90_A0A1I1W3U9 Uncharacterized protein n=2 Tax=Nitrosomonas sp. Nm166 TaxID=1881054 RepID=A0A1I1W3U9_9PROT					hypothetical protein									d__Bacteria;p__Pseudomonadota;c__Gammaproteobacteria;o__Burkholderiales;f__Nitrosomonadaceae;g__Nitrosomonas;s__Nitrosomonas sp021774265
OFTM113	OFTM113_OFTM113_139_14		14				UniRef90_A0A328ZT67 Uncharacterized protein n=1 Tax=Nitrosomonas sp. Nm143 TaxID=200123 RepID=A0A328ZT67_9PROT														d__Bacteria;p__Pseudomonadota;c__Gammaproteobacteria;o__Burkholderiales;f__Nitrosomonadaceae;g__Nitrosomonas;s__Nitrosomonas sp021774265
OFTM113	OFTM113_OFTM113_139_15	K03285	15			Gram-negative porin [PF13609.8]; Gram-negative porin [PF00267.23]	UniRef90_A0A1N6J9H6 Outer membrane protein (Porin) n=1 Tax=Nitrosomonas cryotolerans ATCC 49181 TaxID=1131553 RepID=A0A1N6J9H6_9PROT			K03285	general bacterial porin, GBP family										d__Bacteria;p__Pseudomonadota;c__Gammaproteobacteria;o__Burkholderiales;f__Nitrosomonadaceae;g__Nitrosomonas;s__Nitrosomonas sp021774265
OFTM113	OFTM113_OFTM113_139_16	K03654	16	K03654	ATP-dependent DNA helicase RecQ [EC:3.6.4.12]	RQC domain [PF09382.12]; DEAD/DEAH box helicase [PF00270.31]; Helicase conserved C-terminal domain [PF00271.33]; RecQ zinc-binding [PF16124.7]; HRDC domain [PF00570.25]	UniRef90_A0A286C2B6 DNA helicase n=5 Tax=Nitrosomonadales TaxID=32003 RepID=A0A286C2B6_9PROT			K03654	ATP-dependent DNA helicase RecQ [EC:3.6.4.12]										d__Bacteria;p__Pseudomonadota;c__Gammaproteobacteria;o__Burkholderiales;f__Nitrosomonadaceae;g__Nitrosomonas;s__Nitrosomonas sp021774265
OFTM113	OFTM113_OFTM113_139_17	K14445	17	K14445	solute carrier family 13 (sodium-dependent dicarboxylate transporter), member 2/3/5	Sodium:sulfate symporter transmembrane region [PF00939.21]; Citrate transporter [PF03600.18]	UniRef90_A0A328ZQX1 Sodium-dependent dicarboxylate transporter 2/3/5 n=1 Tax=Nitrosomonas sp. Nm143 TaxID=200123 RepID=A0A328ZQX1_9PROT			K14445	solute carrier family 13 (sodium-dependent dicarboxylate transporter), member 2/3/5										d__Bacteria;p__Pseudomonadota;c__Gammaproteobacteria;o__Burkholderiales;f__Nitrosomonadaceae;g__Nitrosomonas;s__Nitrosomonas sp021774265
OFTM113	OFTM113_OFTM113_139_18	K01915 K20419	18	K01915	glutamine synthetase [EC:6.3.1.2]	Glutamine synthetase, catalytic domain [PF00120.26]; Glutamine synthetase, beta-Grasp domain [PF03951.21]	UniRef90_A0A1N6J9Z1 Glutamine synthetase n=1 Tax=Nitrosomonas cryotolerans ATCC 49181 TaxID=1131553 RepID=A0A1N6J9Z1_9PROT			K20419	gamma-glutamylanilide synthase [EC:6.3.1.18]				K01915	K01915_NE0504_Q82WZ6_glnA	80.3	0	820	99	d__Bacteria;p__Pseudomonadota;c__Gammaproteobacteria;o__Burkholderiales;f__Nitrosomonadaceae;g__Nitrosomonas;s__Nitrosomonas sp021774265
OFTM113	OFTM113_OFTM113_139_19		19				UniRef90_A0A1N6JA14 DUF4124 domain-containing protein n=2 Tax=Nitrosomonas cryotolerans TaxID=44575 RepID=A0A1N6JA14_9PROT														d__Bacteria;p__Pseudomonadota;c__Gammaproteobacteria;o__Burkholderiales;f__Nitrosomonadaceae;g__Nitrosomonas;s__Nitrosomonas sp021774265
OFTM113	OFTM113_OFTM113_139_2	K00287 K18590	2	K00287	dihydrofolate reductase [EC:1.5.1.3]	Dihydrofolate reductase [PF00186.21]	UniRef90_F8GJ93 Dihydrofolate reductase n=1 Tax=Nitrosomonas sp. (strain Is79A3) TaxID=261292 RepID=F8GJ93_NITSI			K18590	dihydrofolate reductase (trimethoprim resistance protein) [EC:1.5.1.3]										d__Bacteria;p__Pseudomonadota;c__Gammaproteobacteria;o__Burkholderiales;f__Nitrosomonadaceae;g__Nitrosomonas;s__Nitrosomonas sp021774265
OFTM113	OFTM113_OFTM113_139_20		20				UniRef90_A0A1W9KES4 DUF4124 domain-containing protein n=7 Tax=Proteobacteria TaxID=1224 RepID=A0A1W9KES4_9PROT					duf4124 domain-containing protein									d__Bacteria;p__Pseudomonadota;c__Gammaproteobacteria;o__Burkholderiales;f__Nitrosomonadaceae;g__Nitrosomonas;s__Nitrosomonas sp021774265
OFTM113	OFTM113_OFTM113_139_3	K00560	3	K00560	thymidylate synthase [EC:2.1.1.45]	Thymidylate synthase [PF00303.21]	UniRef90_S6AAD6 Thymidylate synthase n=2 Tax=Sulfuricellaceae TaxID=2772226 RepID=S6AAD6_SULDS			K00560	thymidylate synthase [EC:2.1.1.45]				K00560	K00560_NE0568_Q82WU3_thyA	75.379	3.26e-157	439	100	d__Bacteria;p__Pseudomonadota;c__Gammaproteobacteria;o__Burkholderiales;f__Nitrosomonadaceae;g__Nitrosomonas;s__Nitrosomonas sp021774265
OFTM113	OFTM113_OFTM113_139_4	K01255	4				UniRef90_A0A329A1Q9 Leucyl aminopeptidase n=1 Tax=Nitrosomonas sp. Nm143 TaxID=200123 RepID=A0A329A1Q9_9PROT		MER0239935 - family M17 unassigned peptidases (Nitrosomonas sp. AL212) [M17.UPW]	K01255	leucyl aminopeptidase [EC:3.4.11.1]										d__Bacteria;p__Pseudomonadota;c__Gammaproteobacteria;o__Burkholderiales;f__Nitrosomonadaceae;g__Nitrosomonas;s__Nitrosomonas sp021774265
OFTM113	OFTM113_OFTM113_139_5	K21023 K13593	5	K21023	diguanylate cyclase [EC:2.7.7.65]	EAL domain [PF00563.22]; Diguanylate cyclase, GGDEF domain [PF00990.23]	UniRef90_A0A523K6V4 EAL domain-containing protein n=1 Tax=Gammaproteobacteria bacterium TaxID=1913989 RepID=A0A523K6V4_9GAMM			K13593	cyclic-di-GMP phosphodiesterase, flagellum assembly factor TipF										d__Bacteria;p__Pseudomonadota;c__Gammaproteobacteria;o__Burkholderiales;f__Nitrosomonadaceae;g__Nitrosomonas;s__Nitrosomonas sp021774265
OFTM113	OFTM113_OFTM113_139_6		6																		d__Bacteria;p__Pseudomonadota;c__Gammaproteobacteria;o__Burkholderiales;f__Nitrosomonadaceae;g__Nitrosomonas;s__Nitrosomonas sp021774265
OFTM113	OFTM113_OFTM113_139_7		7				UniRef90_A0A1W9H2Z8 Uncharacterized protein n=1 Tax=Proteobacteria bacterium SG_bin4 TaxID=1827381 RepID=A0A1W9H2Z8_9PROT														d__Bacteria;p__Pseudomonadota;c__Gammaproteobacteria;o__Burkholderiales;f__Nitrosomonadaceae;g__Nitrosomonas;s__Nitrosomonas sp021774265
OFTM113	OFTM113_OFTM113_139_8		8				UniRef90_A0A2N6BVD7 IS3 family transposase n=1 Tax=Desulfobulbaceae bacterium TaxID=2053307 RepID=A0A2N6BVD7_9DELT														d__Bacteria;p__Pseudomonadota;c__Gammaproteobacteria;o__Burkholderiales;f__Nitrosomonadaceae;g__Nitrosomonas;s__Nitrosomonas sp021774265
OFTM113	OFTM113_OFTM113_139_9	K03111	9	K03111	single-strand DNA-binding protein	Single-strand binding protein family [PF00436.27]	UniRef90_F8GKP0 Single-stranded DNA-binding protein n=18 Tax=Proteobacteria TaxID=1224 RepID=F8GKP0_NITSI			K03111	single-strand DNA-binding protein										d__Bacteria;p__Pseudomonadota;c__Gammaproteobacteria;o__Burkholderiales;f__Nitrosomonadaceae;g__Nitrosomonas;s__Nitrosomonas sp021774265
OFTM113	OFTM113_OFTM113_13_1		1																		d__Bacteria;p__Pseudomonadota;c__Gammaproteobacteria;o__Burkholderiales;f__Nitrosomonadaceae;g__Nitrosomonas;s__Nitrosomonas sp021774265
OFTM113	OFTM113_OFTM113_13_10	K03596 K06207	10	K03596	GTP-binding protein LepA	GTP-binding protein LepA C-terminus [PF06421.14]; Elongation factor Tu GTP binding domain [PF00009.29]; Elongation factor G C-terminus [PF00679.26]; Elongation Factor G, domain III [PF14492.8]; Ras family [PF00071.24]; Elongation factor Tu domain 2 [PF03144.27]	UniRef90_A0A328ZQR4 Elongation factor 4 n=1 Tax=Nitrosomonas sp. Nm143 TaxID=200123 RepID=A0A328ZQR4_9PROT			K06207	GTP-binding protein										d__Bacteria;p__Pseudomonadota;c__Gammaproteobacteria;o__Burkholderiales;f__Nitrosomonadaceae;g__Nitrosomonas;s__Nitrosomonas sp021774265
OFTM113	OFTM113_OFTM113_13_11	K03100	11	K03100	signal peptidase I [EC:3.4.21.89]		UniRef90_A0A328ZRW4 Signal peptidase I n=1 Tax=Nitrosomonas sp. Nm143 TaxID=200123 RepID=A0A328ZRW4_9PROT		MER0253566 - signal peptidase I (Nitrosomonas sp. Is79A3) [S26.001]	K03100	signal peptidase I [EC:3.4.21.89]										d__Bacteria;p__Pseudomonadota;c__Gammaproteobacteria;o__Burkholderiales;f__Nitrosomonadaceae;g__Nitrosomonas;s__Nitrosomonas sp021774265
OFTM113	OFTM113_OFTM113_13_12		12			Domain of unknown function (DUF4845) [PF16137.7]	UniRef90_A0A1H3KCR7 Uncharacterized protein n=2 Tax=unclassified Nitrosomonas TaxID=2609265 RepID=A0A1H3KCR7_9PROT					duf4845 domain-containing protein									d__Bacteria;p__Pseudomonadota;c__Gammaproteobacteria;o__Burkholderiales;f__Nitrosomonadaceae;g__Nitrosomonas;s__Nitrosomonas sp021774265
OFTM113	OFTM113_OFTM113_13_13	K03685	13	K03685	ribonuclease III [EC:3.1.26.3]	Ribonuclease-III-like [PF14622.8]; Ribonuclease III domain [PF00636.28]	UniRef90_A0A1N6ILV8 Ribonuclease 3 n=2 Tax=Nitrosomonas cryotolerans TaxID=44575 RepID=A0A1N6ILV8_9PROT			K03685	ribonuclease III [EC:3.1.26.3]										d__Bacteria;p__Pseudomonadota;c__Gammaproteobacteria;o__Burkholderiales;f__Nitrosomonadaceae;g__Nitrosomonas;s__Nitrosomonas sp021774265
OFTM113	OFTM113_OFTM113_13_14	K03595	14	K03595	GTPase	MnmE helical domain [PF12631.9]; KH domain [PF07650.19]; 50S ribosome-binding GTPase [PF01926.25]; Ferrous iron transport protein B [PF02421.20]; AIG1 family [PF04548.18]; Ethanolamine utilisation - propanediol utilisation [PF10662.11]; RsgA GTPase [PF03193.18]; Dynamin family [PF00350.25]; Ras family [PF00071.24]; Elongation factor Tu GTP binding domain [PF00009.29]	UniRef90_A0A329A1L0 GTPase Era n=1 Tax=Nitrosomonas sp. Nm143 TaxID=200123 RepID=A0A329A1L0_9PROT			K03595	GTPase										d__Bacteria;p__Pseudomonadota;c__Gammaproteobacteria;o__Burkholderiales;f__Nitrosomonadaceae;g__Nitrosomonas;s__Nitrosomonas sp021774265
OFTM113	OFTM113_OFTM113_13_15	K03474	15	K03474	pyridoxine 5-phosphate synthase [EC:2.6.99.2]	Pyridoxal phosphate biosynthesis protein PdxJ [PF03740.15]	UniRef90_A0A328ZS48 Pyridoxine 5'-phosphate synthase n=2 Tax=Nitrosomonas sp. Nm143 TaxID=200123 RepID=A0A328ZS48_9PROT			K03474	pyridoxine 5-phosphate synthase [EC:2.6.99.2]										d__Bacteria;p__Pseudomonadota;c__Gammaproteobacteria;o__Burkholderiales;f__Nitrosomonadaceae;g__Nitrosomonas;s__Nitrosomonas sp021774265
OFTM113	OFTM113_OFTM113_13_16	K00997	16	K00997	holo-[acyl-carrier protein] synthase [EC:2.7.8.7]	4'-phosphopantetheinyl transferase superfamily [PF01648.22]	UniRef90_A0A1I2Z6T0 Holo-[acyl-carrier-protein] synthase n=3 Tax=unclassified Nitrosospira TaxID=2609267 RepID=A0A1I2Z6T0_9PROT					4'-phosphopantetheinyl transferase acps	PF01648	IPR008278 IPR037143 IPR002582 IPR004568							d__Bacteria;p__Pseudomonadota;c__Gammaproteobacteria;o__Burkholderiales;f__Nitrosomonadaceae;g__Nitrosomonas;s__Nitrosomonas sp021774265
OFTM113	OFTM113_OFTM113_13_16	K00997	16	K00997	holo-[acyl-carrier protein] synthase [EC:2.7.8.7]	4'-phosphopantetheinyl transferase superfamily [PF01648.22]	UniRef90_A0A1I2Z6T0 Holo-[acyl-carrier-protein] synthase n=3 Tax=unclassified Nitrosospira TaxID=2609267 RepID=A0A1I2Z6T0_9PROT			K00997	holo-[acyl-carrier protein] synthase [EC:2.7.8.7]	holo-acp synthase									d__Bacteria;p__Pseudomonadota;c__Gammaproteobacteria;o__Burkholderiales;f__Nitrosomonadaceae;g__Nitrosomonas;s__Nitrosomonas sp021774265
OFTM113	OFTM113_OFTM113_13_17	K01207 K20836	17	K01207	beta-N-acetylhexosaminidase [EC:3.2.1.52]	Glycosyl hydrolase family 3 N terminal domain [PF00933.23]	UniRef90_A0A524MHF6 Beta-hexosaminidase n=1 Tax=Nitrosomonadales bacterium TaxID=2026761 RepID=A0A524MHF6_9PROT	GH3 beta-glucosidase (EC 3.2.1.21); xylan 1,4-beta-xylosidase (EC 3.2.1.37); beta-glucosylceramidase (EC 3.2.1.45); beta-N-acetylhexosaminidase (EC 3.2.1.52); alpha-L-arabinofuranosidase (EC 3.2.1.55); glucan 1,4-beta-glucosidase (EC 3.2.1.74); isoprimeverose-producing oligoxyloglucan hydrolase (EC 3.2.1.120); coniferin beta-glucosidase (EC 3.2.1.126); exo-1,3-1,4-glucanase (EC 3.2.1.-); beta-N-a…		K20836	ginsenosidase type III [EC:3.2.1.191]										d__Bacteria;p__Pseudomonadota;c__Gammaproteobacteria;o__Burkholderiales;f__Nitrosomonadaceae;g__Nitrosomonas;s__Nitrosomonas sp021774265
OFTM113	OFTM113_OFTM113_13_18		18				UniRef90_A0A1H9ND43 Uncharacterized protein n=1 Tax=Nitrosomonas sp. Nm51 TaxID=133720 RepID=A0A1H9ND43_9PROT					hypothetical protein									d__Bacteria;p__Pseudomonadota;c__Gammaproteobacteria;o__Burkholderiales;f__Nitrosomonadaceae;g__Nitrosomonas;s__Nitrosomonas sp021774265
OFTM113	OFTM113_OFTM113_13_19		19				UniRef90_A0A1I3ZVD1 Uncharacterized protein n=2 Tax=Nitrosomonas aestuarii TaxID=52441 RepID=A0A1I3ZVD1_9PROT					hypothetical protein									d__Bacteria;p__Pseudomonadota;c__Gammaproteobacteria;o__Burkholderiales;f__Nitrosomonadaceae;g__Nitrosomonas;s__Nitrosomonas sp021774265
OFTM113	OFTM113_OFTM113_13_2		2				UniRef90_A0A329ABX5 Peptidase_M1 domain-containing protein n=1 Tax=Nitrosomonas sp. Nm143 TaxID=200123 RepID=A0A329ABX5_9PROT		MER0812281 - family M1 unassigned peptidases (Nitrosospira lacus) [M01.UPW]			m1 family peptidase									d__Bacteria;p__Pseudomonadota;c__Gammaproteobacteria;o__Burkholderiales;f__Nitrosomonadaceae;g__Nitrosomonas;s__Nitrosomonas sp021774265
OFTM113	OFTM113_OFTM113_13_20		20			Dyp-type peroxidase family [PF04261.14]	UniRef90_A0A1I3ZV80 Dyp-type peroxidase family n=2 Tax=Nitrosomonas aestuarii TaxID=52441 RepID=A0A1I3ZV80_9PROT					peroxidase									d__Bacteria;p__Pseudomonadota;c__Gammaproteobacteria;o__Burkholderiales;f__Nitrosomonadaceae;g__Nitrosomonas;s__Nitrosomonas sp021774265
OFTM113	OFTM113_OFTM113_13_21		21				UniRef90_UPI0012DBFAEE hypothetical protein n=1 Tax=Sporocytophaga myxococcoides TaxID=153721 RepID=UPI0012DBFAEE					hypothetical protein									d__Bacteria;p__Pseudomonadota;c__Gammaproteobacteria;o__Burkholderiales;f__Nitrosomonadaceae;g__Nitrosomonas;s__Nitrosomonas sp021774265
OFTM113	OFTM113_OFTM113_13_22	K01945	22	K01945	phosphoribosylamine---glycine ligase [EC:6.3.4.13]	Phosphoribosylglycinamide synthetase, ATP-grasp (A) domain [PF01071.21]; Phosphoribosylglycinamide synthetase, N domain [PF02844.17]; Phosphoribosylglycinamide synthetase, C domain [PF02843.18]; ATP-grasp domain [PF02655.16]; ATP-grasp domain [PF13535.8]; Carbamoyl-phosphate synthase L chain, ATP binding domain [PF02786.19]; RimK-like ATP-grasp domain [PF08443.13]; ATP-grasp domain [PF02222.24]; …	UniRef90_A0A1N6IKP5 Phosphoribosylamine--glycine ligase n=1 Tax=Nitrosomonas cryotolerans ATCC 49181 TaxID=1131553 RepID=A0A1N6IKP5_9PROT			K01945	phosphoribosylamine---glycine ligase [EC:6.3.4.13]				K01945	K01945_NE0877_Q82W21_purD	62.238	0	575	98	d__Bacteria;p__Pseudomonadota;c__Gammaproteobacteria;o__Burkholderiales;f__Nitrosomonadaceae;g__Nitrosomonas;s__Nitrosomonas sp021774265
OFTM113	OFTM113_OFTM113_13_23	K00602	23	K00602	phosphoribosylaminoimidazolecarboxamide formyltransferase / IMP cyclohydrolase [EC:2.1.2.3 3.5.4.10]	AICARFT/IMPCHase bienzyme [PF01808.20]; MGS-like domain [PF02142.24]; Phosphoribosylglycinamide synthetase, N domain [PF02844.17]	UniRef90_A0A286C2E6 Bifunctional purine biosynthesis protein PurH n=3 Tax=Nitrosomonadaceae TaxID=206379 RepID=A0A286C2E6_9PROT			K00602	phosphoribosylaminoimidazolecarboxamide formyltransferase / IMP cyclohydrolase [EC:2.1.2.3 3.5.4.10]				K00602	K00602_NE0876_Q82W22_purH	72.692	0	790	100	d__Bacteria;p__Pseudomonadota;c__Gammaproteobacteria;o__Burkholderiales;f__Nitrosomonadaceae;g__Nitrosomonas;s__Nitrosomonas sp021774265
OFTM113	OFTM113_OFTM113_13_24	K03557 K14732	24	K03557	Fis family transcriptional regulator, factor for inversion stimulation protein	Bacterial regulatory protein, Fis family [PF02954.21]; Helix-turn-helix domain [PF18024.3]; Phage NinH protein [PF06322.13]	UniRef90_A0A329A8R1 DNA-binding protein Fis n=1 Tax=Nitrosomonas sp. Nm143 TaxID=200123 RepID=A0A329A8R1_9PROT			K14732	limonene hydroxylase [EC:1.14.14.51 1.14.14.52 1.1.1.243 1.1.1.144]										d__Bacteria;p__Pseudomonadota;c__Gammaproteobacteria;o__Burkholderiales;f__Nitrosomonadaceae;g__Nitrosomonas;s__Nitrosomonas sp021774265
OFTM113	OFTM113_OFTM113_13_25	K05540	25	K05540	tRNA-dihydrouridine synthase B [EC:1.-.-.-]	Dihydrouridine synthase (Dus) [PF01207.19]; NADH:flavin oxidoreductase / NADH oxidase family [PF00724.22]	UniRef90_A0A1H7P8C6 tRNA-dihydrouridine synthase B n=2 Tax=Nitrosovibrio tenuis TaxID=1233 RepID=A0A1H7P8C6_9PROT			K05540	tRNA-dihydrouridine synthase B [EC:1.-.-.-]										d__Bacteria;p__Pseudomonadota;c__Gammaproteobacteria;o__Burkholderiales;f__Nitrosomonadaceae;g__Nitrosomonas;s__Nitrosomonas sp021774265
OFTM113	OFTM113_OFTM113_13_26	K03185 K15966	26	K03185	2-octaprenyl-6-methoxyphenol hydroxylase [EC:1.14.13.-]	FAD binding domain [PF01494.21]	UniRef90_F8GCT7 Ubiquinone biosynthesis hydroxylase, UbiH/UbiF/VisC/COQ6 family n=1 Tax=Nitrosomonas sp. (strain Is79A3) TaxID=261292 RepID=F8GCT7_NITSI			K15966	monooxygenase [EC:1.14.13.-]										d__Bacteria;p__Pseudomonadota;c__Gammaproteobacteria;o__Burkholderiales;f__Nitrosomonadaceae;g__Nitrosomonas;s__Nitrosomonas sp021774265
OFTM113	OFTM113_OFTM113_13_27	K06867 K10799	27	K06867	uncharacterized protein	Ankyrin repeats (3 copies) [PF12796.9]; Ankyrin repeats (many copies) [PF13637.8]; Ankyrin repeats (many copies) [PF13857.8]	UniRef90_A0A329A0N6 Ankyrin repeat protein n=1 Tax=Nitrosomonas sp. Nm143 TaxID=200123 RepID=A0A329A0N6_9PROT			K10799	tankyrase [EC:2.4.2.30]										d__Bacteria;p__Pseudomonadota;c__Gammaproteobacteria;o__Burkholderiales;f__Nitrosomonadaceae;g__Nitrosomonas;s__Nitrosomonas sp021774265
OFTM113	OFTM113_OFTM113_13_28	K07126	28	K07126	uncharacterized protein	Sel1 repeat [PF08238.14]	UniRef90_A0A329A1T4 Uncharacterized protein n=1 Tax=Nitrosomonas sp. Nm143 TaxID=200123 RepID=A0A329A1T4_9PROT			K07126	uncharacterized protein										d__Bacteria;p__Pseudomonadota;c__Gammaproteobacteria;o__Burkholderiales;f__Nitrosomonadaceae;g__Nitrosomonas;s__Nitrosomonas sp021774265
OFTM113	OFTM113_OFTM113_13_28	K07126	28	K07126	uncharacterized protein	Sel1 repeat [PF08238.14]	UniRef90_A0A329A1T4 Uncharacterized protein n=1 Tax=Nitrosomonas sp. Nm143 TaxID=200123 RepID=A0A329A1T4_9PROT			K07126	uncharacterized protein	sel1 repeat family protein									d__Bacteria;p__Pseudomonadota;c__Gammaproteobacteria;o__Burkholderiales;f__Nitrosomonadaceae;g__Nitrosomonas;s__Nitrosomonas sp021774265
OFTM113	OFTM113_OFTM113_13_29		29			Cytochrome P460 [PF16694.7]	UniRef90_A0A2T4ZWD4 Cytochrome P460 n=7 Tax=Nitrosomonas TaxID=914 RepID=A0A2T4ZWD4_9PROT					cytochrome p460 family protein									d__Bacteria;p__Pseudomonadota;c__Gammaproteobacteria;o__Burkholderiales;f__Nitrosomonadaceae;g__Nitrosomonas;s__Nitrosomonas sp021774265
OFTM113	OFTM113_OFTM113_13_3	K00278	3	K00278	L-aspartate oxidase [EC:1.4.3.16]	FAD binding domain [PF00890.26]; Fumarate reductase flavoprotein C-term [PF02910.22]	UniRef90_A0A1N6IMJ8 L-aspartate oxidase n=1 Tax=Nitrosomonas cryotolerans ATCC 49181 TaxID=1131553 RepID=A0A1N6IMJ8_9PROT			K00278	L-aspartate oxidase [EC:1.4.3.16]				K00278	K00278_NE1892_Q82TJ5_nadB	73.913	0	827	100	d__Bacteria;p__Pseudomonadota;c__Gammaproteobacteria;o__Burkholderiales;f__Nitrosomonadaceae;g__Nitrosomonas;s__Nitrosomonas sp021774265
OFTM113	OFTM113_OFTM113_13_30	K01069 K20257	30	K01069	hydroxyacylglutathione hydrolase [EC:3.1.2.6]	Hydroxyacylglutathione hydrolase C-terminus [PF16123.7]; Metallo-beta-lactamase superfamily [PF00753.29]; Beta-lactamase superfamily domain [PF12706.9]; Metallo-beta-lactamase superfamily [PF14597.8]	UniRef90_A0A5C7UXK6 Hydroxyacylglutathione hydrolase n=1 Tax=Nitrosomonas sp. TaxID=42353 RepID=A0A5C7UXK6_9PROT			K20257	2-aminobenzoylacetyl-CoA thioesterase [EC:3.1.2.32]										d__Bacteria;p__Pseudomonadota;c__Gammaproteobacteria;o__Burkholderiales;f__Nitrosomonadaceae;g__Nitrosomonas;s__Nitrosomonas sp021774265
OFTM113	OFTM113_OFTM113_13_31	K19889	31			Methyltransferase domain [PF08241.14]; Methyltransferase domain [PF13489.8]	UniRef90_A0A1N6IQ04 Methyltransferase domain-containing protein n=1 Tax=Nitrosomonas cryotolerans ATCC 49181 TaxID=1131553 RepID=A0A1N6IQ04_9PROT			K19889	demethylrebeccamycin-D-glucose O-methyltransferase [EC:2.1.1.164]										d__Bacteria;p__Pseudomonadota;c__Gammaproteobacteria;o__Burkholderiales;f__Nitrosomonadaceae;g__Nitrosomonas;s__Nitrosomonas sp021774265
OFTM113	OFTM113_OFTM113_13_32	K03469	32	K03469	ribonuclease HI [EC:3.1.26.4]	RNase H [PF00075.26]	UniRef90_A0A329A5S3 Ribonuclease H n=1 Tax=Nitrosomonas sp. Nm143 TaxID=200123 RepID=A0A329A5S3_9PROT			K03469	ribonuclease HI [EC:3.1.26.4]										d__Bacteria;p__Pseudomonadota;c__Gammaproteobacteria;o__Burkholderiales;f__Nitrosomonadaceae;g__Nitrosomonas;s__Nitrosomonas sp021774265
OFTM113	OFTM113_OFTM113_13_33		33				UniRef90_A0A1W9KHN2 Metal-dependent hydrolase n=7 Tax=Proteobacteria TaxID=1224 RepID=A0A1W9KHN2_9PROT					hdod domain-containing protein									d__Bacteria;p__Pseudomonadota;c__Gammaproteobacteria;o__Burkholderiales;f__Nitrosomonadaceae;g__Nitrosomonas;s__Nitrosomonas sp021774265
OFTM113	OFTM113_OFTM113_13_34	K07483	34	K07483	transposase	Transposase [PF01527.22]	UniRef90_A0A1N6FXV4 Transposase n=5 Tax=Nitrosomonas cryotolerans ATCC 49181 TaxID=1131553 RepID=A0A1N6FXV4_9PROT					is3 family transposase									d__Bacteria;p__Pseudomonadota;c__Gammaproteobacteria;o__Burkholderiales;f__Nitrosomonadaceae;g__Nitrosomonas;s__Nitrosomonas sp021774265
OFTM113	OFTM113_OFTM113_13_35		35																		d__Bacteria;p__Pseudomonadota;c__Gammaproteobacteria;o__Burkholderiales;f__Nitrosomonadaceae;g__Nitrosomonas;s__Nitrosomonas sp021774265
OFTM113	OFTM113_OFTM113_13_36		36			Domain of unknown function (DUF4347) [PF14252.8]	UniRef90_A0A3D0FDJ0 DUF4347 domain-containing protein (Fragment) n=1 Tax=Nitrosomonas nitrosa TaxID=52442 RepID=A0A3D0FDJ0_9PROT					duf4347 domain-containing protein									d__Bacteria;p__Pseudomonadota;c__Gammaproteobacteria;o__Burkholderiales;f__Nitrosomonadaceae;g__Nitrosomonas;s__Nitrosomonas sp021774265
OFTM113	OFTM113_OFTM113_13_37		37				UniRef90_A0A1H9L571 VCBS repeat-containing protein n=1 Tax=Nitrosomonas sp. Nm51 TaxID=133720 RepID=A0A1H9L571_9PROT		MER0283959 - family U69 unassigned peptidases (Pseudovibrio sp. FO-BEG1) [U69.UPW]												d__Bacteria;p__Pseudomonadota;c__Gammaproteobacteria;o__Burkholderiales;f__Nitrosomonadaceae;g__Nitrosomonas;s__Nitrosomonas sp021774265
OFTM113	OFTM113_OFTM113_13_38		38			Phosphatidate cytidylyltransferase, mitochondrial [PF09139.13]	UniRef90_A0A328ZTZ6 Uncharacterized protein n=1 Tax=Nitrosomonas sp. Nm143 TaxID=200123 RepID=A0A328ZTZ6_9PROT					hypothetical protein									d__Bacteria;p__Pseudomonadota;c__Gammaproteobacteria;o__Burkholderiales;f__Nitrosomonadaceae;g__Nitrosomonas;s__Nitrosomonas sp021774265
OFTM113	OFTM113_OFTM113_13_39		39			Diacylglycerol kinase catalytic domain [PF00781.26]	UniRef90_A0A1I1W4G4 Diacylglycerol kinase catalytic domain-containing protein n=1 Tax=Nitrosomonas sp. Nm166 TaxID=1881054 RepID=A0A1I1W4G4_9PROT					acylglycerol kinase family protein									d__Bacteria;p__Pseudomonadota;c__Gammaproteobacteria;o__Burkholderiales;f__Nitrosomonadaceae;g__Nitrosomonas;s__Nitrosomonas sp021774265
OFTM113	OFTM113_OFTM113_13_4	K03088 K24073	4	K03088	RNA polymerase sigma-70 factor, ECF subfamily	ECF sigma factor [PF07638.13]; Sigma-70, region 4 [PF08281.14]; Sigma-70 region 2 [PF04542.16]; Sigma-70, region 4 [PF04545.18]	UniRef90_A0A1N6IMB0 RNA polymerase sigma factor n=1 Tax=Nitrosomonas cryotolerans ATCC 49181 TaxID=1131553 RepID=A0A1N6IMB0_9PROT			K24073	RNA polymerase sigma factor CnrH										d__Bacteria;p__Pseudomonadota;c__Gammaproteobacteria;o__Burkholderiales;f__Nitrosomonadaceae;g__Nitrosomonas;s__Nitrosomonas sp021774265
OFTM113	OFTM113_OFTM113_13_40		40			CDP-alcohol phosphatidyltransferase [PF01066.23]	UniRef90_A0A1N6H9Q0 Phosphatidylglycerophosphate synthase n=2 Tax=Nitrosomonas cryotolerans TaxID=44575 RepID=A0A1N6H9Q0_9PROT					cdp-alcohol phosphatidyltransferase family protein									d__Bacteria;p__Pseudomonadota;c__Gammaproteobacteria;o__Burkholderiales;f__Nitrosomonadaceae;g__Nitrosomonas;s__Nitrosomonas sp021774265
OFTM113	OFTM113_OFTM113_13_41	K11720	41	K11720	lipopolysaccharide export system permease protein	Lipopolysaccharide export system permease LptF/LptG [PF03739.16]	UniRef90_A0A1N6HA50 Lipopolysaccharide export system permease protein n=1 Tax=Nitrosomonas cryotolerans ATCC 49181 TaxID=1131553 RepID=A0A1N6HA50_9PROT			K11720	lipopolysaccharide export system permease protein										d__Bacteria;p__Pseudomonadota;c__Gammaproteobacteria;o__Burkholderiales;f__Nitrosomonadaceae;g__Nitrosomonas;s__Nitrosomonas sp021774265
OFTM113	OFTM113_OFTM113_13_42	K07091	42	K07091	lipopolysaccharide export system permease protein	Lipopolysaccharide export system permease LptF/LptG [PF03739.16]	UniRef90_A0A328ZUB8 Lipopolysaccharide export system permease protein LptF n=1 Tax=Nitrosomonas sp. Nm143 TaxID=200123 RepID=A0A328ZUB8_9PROT			K07091	lipopolysaccharide export system permease protein										d__Bacteria;p__Pseudomonadota;c__Gammaproteobacteria;o__Burkholderiales;f__Nitrosomonadaceae;g__Nitrosomonas;s__Nitrosomonas sp021774265
OFTM113	OFTM113_OFTM113_13_43		43			MobA-like NTP transferase domain [PF12804.9]	UniRef90_A0A329A3M9 MobA-like NTP transferase protein n=1 Tax=Nitrosomonas sp. Nm143 TaxID=200123 RepID=A0A329A3M9_9PROT					nucleotidyltransferase family protein									d__Bacteria;p__Pseudomonadota;c__Gammaproteobacteria;o__Burkholderiales;f__Nitrosomonadaceae;g__Nitrosomonas;s__Nitrosomonas sp021774265
OFTM113	OFTM113_OFTM113_13_44		44				UniRef90_A0A329A2I4 Uncharacterized protein n=1 Tax=Nitrosomonas sp. Nm143 TaxID=200123 RepID=A0A329A2I4_9PROT					n-acetyltransferase									d__Bacteria;p__Pseudomonadota;c__Gammaproteobacteria;o__Burkholderiales;f__Nitrosomonadaceae;g__Nitrosomonas;s__Nitrosomonas sp021774265
OFTM113	OFTM113_OFTM113_13_44		44				UniRef90_A0A329A2I4 Uncharacterized protein n=1 Tax=Nitrosomonas sp. Nm143 TaxID=200123 RepID=A0A329A2I4_9PROT					protein ygho		IPR016181 IPR039968							d__Bacteria;p__Pseudomonadota;c__Gammaproteobacteria;o__Burkholderiales;f__Nitrosomonadaceae;g__Nitrosomonas;s__Nitrosomonas sp021774265
OFTM113	OFTM113_OFTM113_13_45		45				UniRef90_A0A328ZSQ0 Uncharacterized protein n=1 Tax=Nitrosomonas sp. Nm143 TaxID=200123 RepID=A0A328ZSQ0_9PROT					hypothetical protein									d__Bacteria;p__Pseudomonadota;c__Gammaproteobacteria;o__Burkholderiales;f__Nitrosomonadaceae;g__Nitrosomonas;s__Nitrosomonas sp021774265
OFTM113	OFTM113_OFTM113_13_46	K06580	46			Ammonium Transporter Family [PF00909.23]	UniRef90_A0A1H9QYD5 Ammonium transporter Rh n=4 Tax=Nitrosomonas TaxID=914 RepID=A0A1H9QYD5_9PROT			K06580	ammonium transporter Rh										d__Bacteria;p__Pseudomonadota;c__Gammaproteobacteria;o__Burkholderiales;f__Nitrosomonadaceae;g__Nitrosomonas;s__Nitrosomonas sp021774265
OFTM113	OFTM113_OFTM113_13_47		47				UniRef90_A0A1G5SHA2 Uncharacterized protein n=1 Tax=Nitrosomonas mobilis TaxID=51642 RepID=A0A1G5SHA2_9PROT					glycosyltransferase									d__Bacteria;p__Pseudomonadota;c__Gammaproteobacteria;o__Burkholderiales;f__Nitrosomonadaceae;g__Nitrosomonas;s__Nitrosomonas sp021774265
OFTM113	OFTM113_OFTM113_13_48		48			CDP-Glycerol:Poly(glycerophosphate) glycerophosphotransferase [PF04464.16]	UniRef90_A0A1N6FST1 Uncharacterized protein n=1 Tax=Nitrosomonas cryotolerans ATCC 49181 TaxID=1131553 RepID=A0A1N6FST1_9PROT					hypothetical protein									d__Bacteria;p__Pseudomonadota;c__Gammaproteobacteria;o__Burkholderiales;f__Nitrosomonadaceae;g__Nitrosomonas;s__Nitrosomonas sp021774265
OFTM113	OFTM113_OFTM113_13_49	K00979 K00983	49	K00979	3-deoxy-manno-octulosonate cytidylyltransferase (CMP-KDO synthetase) [EC:2.7.7.38]	Cytidylyltransferase [PF02348.21]; MobA-like NTP transferase domain [PF12804.9]	UniRef90_UPI00136F3D4E 3-deoxy-manno-octulosonate cytidylyltransferase n=1 Tax=Nitrosomonas sp. JL21 TaxID=153949 RepID=UPI00136F3D4E			K00983	N-acylneuraminate cytidylyltransferase [EC:2.7.7.43]										d__Bacteria;p__Pseudomonadota;c__Gammaproteobacteria;o__Burkholderiales;f__Nitrosomonadaceae;g__Nitrosomonas;s__Nitrosomonas sp021774265
OFTM113	OFTM113_OFTM113_13_5	K03597	5	K03597	sigma-E factor negative regulatory protein RseA	Anti sigma-E protein RseA, N-terminal domain [PF03872.15]	UniRef90_A0A328ZSB2 RseA-like anti sigma(E) protein n=1 Tax=Nitrosomonas sp. Nm143 TaxID=200123 RepID=A0A328ZSB2_9PROT					sigma-e factor negative regulatory protein									d__Bacteria;p__Pseudomonadota;c__Gammaproteobacteria;o__Burkholderiales;f__Nitrosomonadaceae;g__Nitrosomonas;s__Nitrosomonas sp021774265
OFTM113	OFTM113_OFTM113_13_50	K02510 K01630	50	K02510	4-hydroxy-2-oxoheptanedioate aldolase [EC:4.1.2.52]	HpcH/HpaI aldolase/citrate lyase family [PF03328.16]	UniRef90_A0A1N6FSQ6 2-dehydro-3-deoxyglucarate aldolase n=1 Tax=Nitrosomonas cryotolerans ATCC 49181 TaxID=1131553 RepID=A0A1N6FSQ6_9PROT			K01630	2-dehydro-3-deoxyglucarate aldolase [EC:4.1.2.20]										d__Bacteria;p__Pseudomonadota;c__Gammaproteobacteria;o__Burkholderiales;f__Nitrosomonadaceae;g__Nitrosomonas;s__Nitrosomonas sp021774265
OFTM113	OFTM113_OFTM113_13_51	K00058	51	K00058	D-3-phosphoglycerate dehydrogenase / 2-oxoglutarate reductase [EC:1.1.1.95 1.1.1.399]	D-isomer specific 2-hydroxyacid dehydrogenase, NAD binding domain [PF02826.21]; D-isomer specific 2-hydroxyacid dehydrogenase, catalytic domain [PF00389.32]; S-adenosyl-L-homocysteine hydrolase, NAD binding domain [PF00670.23]	UniRef90_A0A1I4TSK8 D-3-phosphoglycerate dehydrogenase n=3 Tax=Nitrosomonas nitrosa TaxID=52442 RepID=A0A1I4TSK8_9PROT			K00058	D-3-phosphoglycerate dehydrogenase / 2-oxoglutarate reductase [EC:1.1.1.95 1.1.1.399]										d__Bacteria;p__Pseudomonadota;c__Gammaproteobacteria;o__Burkholderiales;f__Nitrosomonadaceae;g__Nitrosomonas;s__Nitrosomonas sp021774265
OFTM113	OFTM113_OFTM113_13_52	K08678	52			NAD dependent epimerase/dehydratase family [PF01370.23]; GDP-mannose 4,6 dehydratase [PF16363.7]; 3-beta hydroxysteroid dehydrogenase/isomerase family [PF01073.21]; RmlD substrate binding domain [PF04321.19]; NmrA-like family [PF05368.15]; NAD(P)H-binding [PF13460.8]; Polysaccharide biosynthesis protein [PF02719.17]; short chain dehydrogenase [PF00106.27]; Male sterility protein [PF07993.14]	UniRef90_F8GJ04 NAD-dependent epimerase/dehydratase n=13 Tax=Proteobacteria TaxID=1224 RepID=F8GJ04_NITSI			K08678	UDP-glucuronate decarboxylase [EC:4.1.1.35]										d__Bacteria;p__Pseudomonadota;c__Gammaproteobacteria;o__Burkholderiales;f__Nitrosomonadaceae;g__Nitrosomonas;s__Nitrosomonas sp021774265
OFTM113	OFTM113_OFTM113_13_53		53																		d__Bacteria;p__Pseudomonadota;c__Gammaproteobacteria;o__Burkholderiales;f__Nitrosomonadaceae;g__Nitrosomonas;s__Nitrosomonas sp021774265
OFTM113	OFTM113_OFTM113_13_6	K03598	6	K03598	sigma-E factor negative regulatory protein RseB	MucB/RseB N-terminal domain [PF03888.16]; MucB/RseB C-terminal domain [PF17188.6]	UniRef90_A0A1N6IM60 Sigma E regulatory protein, MucB/RseB n=1 Tax=Nitrosomonas cryotolerans ATCC 49181 TaxID=1131553 RepID=A0A1N6IM60_9PROT			K03598	sigma-E factor negative regulatory protein RseB										d__Bacteria;p__Pseudomonadota;c__Gammaproteobacteria;o__Burkholderiales;f__Nitrosomonadaceae;g__Nitrosomonas;s__Nitrosomonas sp021774265
OFTM113	OFTM113_OFTM113_13_7	K04771 K04772	7	K04771,K04771	serine protease Do [EC:3.4.21.107]; serine protease Do [EC:3.4.21.107]		UniRef90_A0A328ZUF1 Periplasmic serine endoprotease DegP-like n=1 Tax=Nitrosomonas sp. Nm143 TaxID=200123 RepID=A0A328ZUF1_9PROT		MER0253314 - subfamily S1C unassigned peptidases (Nitrosomonas sp. Is79A3) [S01.UPC]	K04772	serine protease DegQ [EC:3.4.21.-]										d__Bacteria;p__Pseudomonadota;c__Gammaproteobacteria;o__Burkholderiales;f__Nitrosomonadaceae;g__Nitrosomonas;s__Nitrosomonas sp021774265
OFTM113	OFTM113_OFTM113_13_8		8			Glutaredoxin-like domain (DUF836) [PF05768.16]	UniRef90_A0A2V3W9V4 Glutaredoxin-like protein DUF836 n=1 Tax=Nitrosomonas sp. Nm84 TaxID=200124 RepID=A0A2V3W9V4_9PROT					glutaredoxin family protein									d__Bacteria;p__Pseudomonadota;c__Gammaproteobacteria;o__Burkholderiales;f__Nitrosomonadaceae;g__Nitrosomonas;s__Nitrosomonas sp021774265
OFTM113	OFTM113_OFTM113_13_9		9				UniRef90_A0A497TXE9 Uncharacterized protein n=1 Tax=bacterium endosymbiont of Escarpia laminata TaxID=1221601 RepID=A0A497TXE9_9BACT														d__Bacteria;p__Pseudomonadota;c__Gammaproteobacteria;o__Burkholderiales;f__Nitrosomonadaceae;g__Nitrosomonas;s__Nitrosomonas sp021774265
OFTM113	OFTM113_OFTM113_140_1	K07486	1	K07486	transposase	Transposase [PF01548.19]	UniRef90_A0A1F3X041 IS110 family transposase n=2 Tax=unclassified Betaproteobacteria TaxID=33809 RepID=A0A1F3X041_9PROT					probable family 20 transposase	PF01548 PF02371	IPR003346 IPR002525							d__Bacteria;p__Pseudomonadota;c__Gammaproteobacteria;o__Burkholderiales;f__Nitrosomonadaceae;g__Nitrosomonas;s__Nitrosomonas sp021774265
OFTM113	OFTM113_OFTM113_140_1	K07486	1	K07486	transposase	Transposase [PF01548.19]	UniRef90_A0A1F3X041 IS110 family transposase n=2 Tax=unclassified Betaproteobacteria TaxID=33809 RepID=A0A1F3X041_9PROT			K07486	transposase	is110 family transposase									d__Bacteria;p__Pseudomonadota;c__Gammaproteobacteria;o__Burkholderiales;f__Nitrosomonadaceae;g__Nitrosomonas;s__Nitrosomonas sp021774265
OFTM113	OFTM113_OFTM113_140_10	K06596 K20972	10	K06596	chemosensory pili system protein ChpA (sensor histidine kinase/response regulator)	Response regulator receiver domain [PF00072.26]; Histidine kinase-, DNA gyrase B-, and HSP90-like ATPase [PF02518.28]	UniRef90_A0A1N6FKM0 Histidine kinase n=1 Tax=Nitrosomonas cryotolerans ATCC 49181 TaxID=1131553 RepID=A0A1N6FKM0_9PROT			K20972	two-component system, sensor histidine kinase RetS				K06596	K06596_NE1250_Q82V52_chpA	41.883	0	1324	100	d__Bacteria;p__Pseudomonadota;c__Gammaproteobacteria;o__Burkholderiales;f__Nitrosomonadaceae;g__Nitrosomonas;s__Nitrosomonas sp021774265
OFTM113	OFTM113_OFTM113_140_11		11				UniRef90_A0A1N6HWL5 Transposase, IS5 family n=2 Tax=Nitrosomonas cryotolerans TaxID=44575 RepID=A0A1N6HWL5_9PROT					is5 family transposase									d__Bacteria;p__Pseudomonadota;c__Gammaproteobacteria;o__Burkholderiales;f__Nitrosomonadaceae;g__Nitrosomonas;s__Nitrosomonas sp021774265
OFTM113	OFTM113_OFTM113_140_2		2				UniRef90_A0A1N6G3C8 L-lysine 2,3-aminomutase n=1 Tax=Nitrosomonas cryotolerans ATCC 49181 TaxID=1131553 RepID=A0A1N6G3C8_9PROT					lysine 2,3-aminomutase									d__Bacteria;p__Pseudomonadota;c__Gammaproteobacteria;o__Burkholderiales;f__Nitrosomonadaceae;g__Nitrosomonas;s__Nitrosomonas sp021774265
OFTM113	OFTM113_OFTM113_140_3	K06996	3	K06996,K06996	uncharacterized protein; uncharacterized protein	Glyoxalase-like domain [PF18029.3]; Glyoxalase/Bleomycin resistance protein/Dioxygenase superfamily [PF00903.27]; Glyoxalase-like domain [PF12681.9]	UniRef90_A0A1I4E5C1 Uncharacterized protein n=2 Tax=Nitrosomonas aestuarii TaxID=52441 RepID=A0A1I4E5C1_9PROT					voc family protein									d__Bacteria;p__Pseudomonadota;c__Gammaproteobacteria;o__Burkholderiales;f__Nitrosomonadaceae;g__Nitrosomonas;s__Nitrosomonas sp021774265
OFTM113	OFTM113_OFTM113_140_4		4			RelE-like toxin of type II toxin-antitoxin system HigB [PF05015.15]	UniRef90_A0A370DWN5 Peptidase n=1 Tax=endosymbiont of Lamellibrachia luymesi TaxID=2200907 RepID=A0A370DWN5_9GAMM														d__Bacteria;p__Pseudomonadota;c__Gammaproteobacteria;o__Burkholderiales;f__Nitrosomonadaceae;g__Nitrosomonas;s__Nitrosomonas sp021774265
OFTM113	OFTM113_OFTM113_140_5	K21498	5	K21498	antitoxin HigA-1	Helix-turn-helix [PF01381.24]	UniRef90_A0A2A4WQY9 Addiction module antidote protein, HigA family n=13 Tax=root TaxID=1 RepID=A0A2A4WQY9_9GAMM			K21498	antitoxin HigA-1	higa family addiction module antidote protein									d__Bacteria;p__Pseudomonadota;c__Gammaproteobacteria;o__Burkholderiales;f__Nitrosomonadaceae;g__Nitrosomonas;s__Nitrosomonas sp021774265
OFTM113	OFTM113_OFTM113_140_6	K01141	6	K01141	exodeoxyribonuclease I [EC:3.1.11.1]	Exonuclease C-terminal [PF08411.12]; Exonuclease [PF00929.26]	UniRef90_A0A1N6FKV9 DNA deoxyribophosphodiesterase n=1 Tax=Nitrosomonas cryotolerans ATCC 49181 TaxID=1131553 RepID=A0A1N6FKV9_9PROT			K01141	exodeoxyribonuclease I [EC:3.1.11.1]										d__Bacteria;p__Pseudomonadota;c__Gammaproteobacteria;o__Burkholderiales;f__Nitrosomonadaceae;g__Nitrosomonas;s__Nitrosomonas sp021774265
OFTM113	OFTM113_OFTM113_140_7		7				UniRef90_A0A328ZND0 Uncharacterized protein n=1 Tax=Nitrosomonas sp. Nm143 TaxID=200123 RepID=A0A328ZND0_9PROT					hypothetical protein									d__Bacteria;p__Pseudomonadota;c__Gammaproteobacteria;o__Burkholderiales;f__Nitrosomonadaceae;g__Nitrosomonas;s__Nitrosomonas sp021774265
OFTM113	OFTM113_OFTM113_140_8	K01754	8	K01754,K01754	threonine dehydratase [EC:4.3.1.19]; threonine dehydratase [EC:4.3.1.19]	Pyridoxal-phosphate dependent enzyme [PF00291.27]; C-terminal regulatory domain of Threonine dehydratase [PF00585.20]	UniRef90_A0A329A2U8 L-threonine dehydratase n=1 Tax=Nitrosomonas sp. Nm143 TaxID=200123 RepID=A0A329A2U8_9PROT			K01754	threonine dehydratase [EC:4.3.1.19]				K01754	K01754_NE0701_Q82WH5_ilvA_tdcB	74.95	0	807	100	d__Bacteria;p__Pseudomonadota;c__Gammaproteobacteria;o__Burkholderiales;f__Nitrosomonadaceae;g__Nitrosomonas;s__Nitrosomonas sp021774265
OFTM113	OFTM113_OFTM113_140_9	K03406 K02660	9	K03406	methyl-accepting chemotaxis protein		UniRef90_A0A1N6FKS1 Twitching motility protein PilJ n=1 Tax=Nitrosomonas cryotolerans ATCC 49181 TaxID=1131553 RepID=A0A1N6FKS1_9PROT		MER0501642 - subfamily M23B unassigned peptidases (Clostridium saccharobutylicum) [M23.UPB]	K02660	twitching motility protein PilJ				K02660	K02660_NE1251_Q82V51_pilJ	40.868	2.47e-148	450	97	d__Bacteria;p__Pseudomonadota;c__Gammaproteobacteria;o__Burkholderiales;f__Nitrosomonadaceae;g__Nitrosomonas;s__Nitrosomonas sp021774265
OFTM113	OFTM113_OFTM113_141_1	K02036 K19973	1	K02036	phosphate transport system ATP-binding protein [EC:7.3.2.1]	ABC transporter [PF00005.29]	UniRef90_A0A5C7VVW1 Phosphate import ATP-binding protein PstB n=1 Tax=Nitrosomonas oligotropha TaxID=42354 RepID=A0A5C7VVW1_9PROT			K19973	manganese transport system ATP-binding protein [EC:7.2.2.5]										d__Bacteria;p__Pseudomonadota;c__Gammaproteobacteria;o__Burkholderiales;f__Nitrosomonadaceae;g__Nitrosomonas;s__Nitrosomonas sp021774265
OFTM113	OFTM113_OFTM113_141_10	K07263	10	K07263	zinc protease [EC:3.4.24.-]		UniRef90_A0A328ZTE9 Zinc protease n=1 Tax=Nitrosomonas sp. Nm143 TaxID=200123 RepID=A0A328ZTE9_9PROT		MER0510011 - SPH2682 protein ({Sphingomonas} sp. strain A1) (Sulfuricella denitrificans) [M16.970]	K07263	zinc protease [EC:3.4.24.-]										d__Bacteria;p__Pseudomonadota;c__Gammaproteobacteria;o__Burkholderiales;f__Nitrosomonadaceae;g__Nitrosomonas;s__Nitrosomonas sp021774265
OFTM113	OFTM113_OFTM113_141_11	K08316	11	K08316	16S rRNA (guanine966-N2)-methyltransferase [EC:2.1.1.171]	Conserved hypothetical protein 95 [PF03602.17]; S-adenosylmethionine-dependent methyltransferase [PF10672.11]; Methyltransferase small domain [PF05175.16]; Protein of unknown function (DUF1698) [PF08003.13]	UniRef90_F8GFD1 Methyltransferase n=1 Tax=Nitrosomonas sp. (strain Is79A3) TaxID=261292 RepID=F8GFD1_NITSI					rrna (guanine-n(2)-)-methyltransferase		IPR002052 IPR004398 IPR029063							d__Bacteria;p__Pseudomonadota;c__Gammaproteobacteria;o__Burkholderiales;f__Nitrosomonadaceae;g__Nitrosomonas;s__Nitrosomonas sp021774265
OFTM113	OFTM113_OFTM113_141_11	K08316	11	K08316	16S rRNA (guanine966-N2)-methyltransferase [EC:2.1.1.171]	Conserved hypothetical protein 95 [PF03602.17]; S-adenosylmethionine-dependent methyltransferase [PF10672.11]; Methyltransferase small domain [PF05175.16]; Protein of unknown function (DUF1698) [PF08003.13]	UniRef90_F8GFD1 Methyltransferase n=1 Tax=Nitrosomonas sp. (strain Is79A3) TaxID=261292 RepID=F8GFD1_NITSI			K08316	16S rRNA (guanine966-N2)-methyltransferase [EC:2.1.1.171]	16s rrna (guanine(966)-n(2))-methyltransferase rsmd									d__Bacteria;p__Pseudomonadota;c__Gammaproteobacteria;o__Burkholderiales;f__Nitrosomonadaceae;g__Nitrosomonas;s__Nitrosomonas sp021774265
OFTM113	OFTM113_OFTM113_141_12	K00954	12	K00954	pantetheine-phosphate adenylyltransferase [EC:2.7.7.3]	Cytidylyltransferase-like [PF01467.28]; Citrate lyase ligase C-terminal domain [PF08218.13]	UniRef90_A0A1I2AJ75 Phosphopantetheine adenylyltransferase n=1 Tax=Nitrosomonas sp. Nm166 TaxID=1881054 RepID=A0A1I2AJ75_9PROT			K00954	pantetheine-phosphate adenylyltransferase [EC:2.7.7.3]										d__Bacteria;p__Pseudomonadota;c__Gammaproteobacteria;o__Burkholderiales;f__Nitrosomonadaceae;g__Nitrosomonas;s__Nitrosomonas sp021774265
OFTM113	OFTM113_OFTM113_141_13		13			4Fe-4S dicluster domain [PF14697.8]; 4Fe-4S dicluster domain [PF13237.8]; 4Fe-4S dicluster domain [PF12838.9]; 4Fe-4S dicluster domain [PF13187.8]; 4Fe-4S dicluster domain [PF13247.8]	UniRef90_A0A328ZQX6 4Fe-4S binding protein n=1 Tax=Nitrosomonas sp. Nm143 TaxID=200123 RepID=A0A328ZQX6_9PROT					2[4fe-4s] ferredoxin	PF00037	IPR017896 IPR017900							d__Bacteria;p__Pseudomonadota;c__Gammaproteobacteria;o__Burkholderiales;f__Nitrosomonadaceae;g__Nitrosomonas;s__Nitrosomonas sp021774265
OFTM113	OFTM113_OFTM113_141_13		13			4Fe-4S dicluster domain [PF14697.8]; 4Fe-4S dicluster domain [PF13237.8]; 4Fe-4S dicluster domain [PF12838.9]; 4Fe-4S dicluster domain [PF13187.8]; 4Fe-4S dicluster domain [PF13247.8]	UniRef90_A0A328ZQX6 4Fe-4S binding protein n=1 Tax=Nitrosomonas sp. Nm143 TaxID=200123 RepID=A0A328ZQX6_9PROT					yfhl family 4fe-4s dicluster ferredoxin									d__Bacteria;p__Pseudomonadota;c__Gammaproteobacteria;o__Burkholderiales;f__Nitrosomonadaceae;g__Nitrosomonas;s__Nitrosomonas sp021774265
OFTM113	OFTM113_OFTM113_141_14	K01674	14			Eukaryotic-type carbonic anhydrase [PF00194.23]	UniRef90_A0A1I4HE11 Carbonic anhydrase n=1 Tax=Nitrosomonas aestuarii TaxID=52441 RepID=A0A1I4HE11_9PROT					carbonic anhydrase family protein			K01674	K01674_G3M70_06500_A0A7T0BV13_CA	35.316	4.25e-40	142	94	d__Bacteria;p__Pseudomonadota;c__Gammaproteobacteria;o__Burkholderiales;f__Nitrosomonadaceae;g__Nitrosomonas;s__Nitrosomonas sp021774265
OFTM113	OFTM113_OFTM113_141_15		15				UniRef90_A0A1I4HE08 Uncharacterized protein n=1 Tax=Nitrosomonas aestuarii TaxID=52441 RepID=A0A1I4HE08_9PROT					hypothetical protein									d__Bacteria;p__Pseudomonadota;c__Gammaproteobacteria;o__Burkholderiales;f__Nitrosomonadaceae;g__Nitrosomonas;s__Nitrosomonas sp021774265
OFTM113	OFTM113_OFTM113_141_16		16																		d__Bacteria;p__Pseudomonadota;c__Gammaproteobacteria;o__Burkholderiales;f__Nitrosomonadaceae;g__Nitrosomonas;s__Nitrosomonas sp021774265
OFTM113	OFTM113_OFTM113_141_17	K09936	17	K09936	bacterial/archaeal transporter family-2 protein	Putative inner membrane exporter, YdcZ [PF04657.15]	UniRef90_UPI0018E2DCCB DMT family transporter n=1 Tax=Spongiibacter sp. CSC3.9 TaxID=2794344 RepID=UPI0018E2DCCB					dmt family transporter									d__Bacteria;p__Pseudomonadota;c__Gammaproteobacteria;o__Burkholderiales;f__Nitrosomonadaceae;g__Nitrosomonas;s__Nitrosomonas sp021774265
OFTM113	OFTM113_OFTM113_141_18		18																		d__Bacteria;p__Pseudomonadota;c__Gammaproteobacteria;o__Burkholderiales;f__Nitrosomonadaceae;g__Nitrosomonas;s__Nitrosomonas sp021774265
OFTM113	OFTM113_OFTM113_141_19	K00873	19	K00873	pyruvate kinase [EC:2.7.1.40]	Pyruvate kinase, barrel domain [PF00224.23]; Pyruvate kinase, alpha/beta domain [PF02887.18]	UniRef90_A0A329A3I3 Pyruvate kinase n=1 Tax=Nitrosomonas sp. Nm143 TaxID=200123 RepID=A0A329A3I3_9PROT			K00873	pyruvate kinase [EC:2.7.1.40]				K00873	K00873_D8P8W6_D8P8W6_9BACT_pykA_pyk	46.047	1.22e-114	348	88	d__Bacteria;p__Pseudomonadota;c__Gammaproteobacteria;o__Burkholderiales;f__Nitrosomonadaceae;g__Nitrosomonas;s__Nitrosomonas sp021774265
OFTM113	OFTM113_OFTM113_141_2	K15977	2	K15977	putative oxidoreductase	DoxX [PF07681.14]	UniRef90_A0A426QHR1 DoxX family protein n=2 Tax=Gammaproteobacteria TaxID=1236 RepID=A0A426QHR1_9GAMM			K15977	putative oxidoreductase	doxx family protein									d__Bacteria;p__Pseudomonadota;c__Gammaproteobacteria;o__Burkholderiales;f__Nitrosomonadaceae;g__Nitrosomonas;s__Nitrosomonas sp021774265
OFTM113	OFTM113_OFTM113_141_20		20				UniRef90_UPI0011601389 hypothetical protein n=1 Tax=Desulfomicrobium apsheronum TaxID=52560 RepID=UPI0011601389					hypothetical protein									d__Bacteria;p__Pseudomonadota;c__Gammaproteobacteria;o__Burkholderiales;f__Nitrosomonadaceae;g__Nitrosomonas;s__Nitrosomonas sp021774265
OFTM113	OFTM113_OFTM113_141_21	K03665	21	K03665	GTPase	GTP-binding GTPase N-terminal [PF13167.8]; GTP-binding GTPase Middle Region [PF16360.7]; 50S ribosome-binding GTPase [PF01926.25]	UniRef90_F8GGU6 GTPase HflX n=1 Tax=Nitrosomonas sp. (strain Is79A3) TaxID=261292 RepID=F8GGU6_NITSI			K03665	GTPase										d__Bacteria;p__Pseudomonadota;c__Gammaproteobacteria;o__Burkholderiales;f__Nitrosomonadaceae;g__Nitrosomonas;s__Nitrosomonas sp021774265
OFTM113	OFTM113_OFTM113_141_3		3			Phosphotransferase enzyme family [PF01636.25]	UniRef90_A0A1W6STJ5 Stress response kinase A n=5 Tax=Nitrosomonadaceae TaxID=206379 RepID=A0A1W6STJ5_9PROT					stress response kinase a	PF01636	IPR002575 IPR011009 IPR032882							d__Bacteria;p__Pseudomonadota;c__Gammaproteobacteria;o__Burkholderiales;f__Nitrosomonadaceae;g__Nitrosomonas;s__Nitrosomonas sp021774265
OFTM113	OFTM113_OFTM113_141_3		3			Phosphotransferase enzyme family [PF01636.25]	UniRef90_A0A1W6STJ5 Stress response kinase A n=5 Tax=Nitrosomonadaceae TaxID=206379 RepID=A0A1W6STJ5_9PROT					serine/threonine protein kinase									d__Bacteria;p__Pseudomonadota;c__Gammaproteobacteria;o__Burkholderiales;f__Nitrosomonadaceae;g__Nitrosomonas;s__Nitrosomonas sp021774265
OFTM113	OFTM113_OFTM113_141_4	K02004 K09808	4	K02004,K09808	putative ABC transport system permease protein; lipoprotein-releasing system permease protein	FtsX-like permease family [PF02687.23]	UniRef90_A0A1E4GGJ3 Cell division protein FtsX n=10 Tax=Nitrosomonadales TaxID=32003 RepID=A0A1E4GGJ3_9PROT					lipoprotein-releasing system transmembrane protein lolc	PF02687 PF12704	IPR003838 IPR011925 IPR025857							d__Bacteria;p__Pseudomonadota;c__Gammaproteobacteria;o__Burkholderiales;f__Nitrosomonadaceae;g__Nitrosomonas;s__Nitrosomonas sp021774265
OFTM113	OFTM113_OFTM113_141_4	K02004 K09808	4	K02004,K09808	putative ABC transport system permease protein; lipoprotein-releasing system permease protein	FtsX-like permease family [PF02687.23]	UniRef90_A0A1E4GGJ3 Cell division protein FtsX n=10 Tax=Nitrosomonadales TaxID=32003 RepID=A0A1E4GGJ3_9PROT			K02004	putative ABC transport system permease protein	lipoprotein-releasing abc transporter permease subunit									d__Bacteria;p__Pseudomonadota;c__Gammaproteobacteria;o__Burkholderiales;f__Nitrosomonadaceae;g__Nitrosomonas;s__Nitrosomonas sp021774265
OFTM113	OFTM113_OFTM113_141_5	K02003 K09810 K13926 K02028	5	K02003,K09810	putative ABC transport system ATP-binding protein; lipoprotein-releasing system ATP-binding protein [EC:7.6.2.-]	ABC transporter [PF00005.29]; RecF/RecN/SMC N terminal domain [PF02463.21]	UniRef90_A0A1I1WTA8 Lipoprotein-releasing system ATP-binding protein LolD n=3 Tax=unclassified Nitrosomonas TaxID=2609265 RepID=A0A1I1WTA8_9PROT			K13926	ribosome-dependent ATPase				K02028	K02028_G3M70_03570_A0A7T0BZU8_ABC.PA.A	35.849	1.41e-36	131	84	d__Bacteria;p__Pseudomonadota;c__Gammaproteobacteria;o__Burkholderiales;f__Nitrosomonadaceae;g__Nitrosomonas;s__Nitrosomonas sp021774265
OFTM113	OFTM113_OFTM113_141_6	K13926	6			ABC transporter [PF00005.29]; RecF/RecN/SMC N terminal domain [PF02463.21]	UniRef90_F8GLD4 ABC transporter related protein n=11 Tax=Proteobacteria TaxID=1224 RepID=F8GLD4_NITSI			K13926	ribosome-dependent ATPase										d__Bacteria;p__Pseudomonadota;c__Gammaproteobacteria;o__Burkholderiales;f__Nitrosomonadaceae;g__Nitrosomonas;s__Nitrosomonas sp021774265
OFTM113	OFTM113_OFTM113_141_7	K00974 K00970	7	K00974	tRNA nucleotidyltransferase (CCA-adding enzyme) [EC:2.7.7.72 3.1.3.- 3.1.4.-]	Poly A polymerase head domain [PF01743.22]; Probable RNA and SrmB- binding site of polymerase A [PF12627.9]	UniRef90_A0A1I1WRT9 Multifunctional CCA protein n=1 Tax=Nitrosomonas sp. Nm166 TaxID=1881054 RepID=A0A1I1WRT9_9PROT			K00970	poly(A) polymerase [EC:2.7.7.19]										d__Bacteria;p__Pseudomonadota;c__Gammaproteobacteria;o__Burkholderiales;f__Nitrosomonadaceae;g__Nitrosomonas;s__Nitrosomonas sp021774265
OFTM113	OFTM113_OFTM113_141_8	K08309	8	K08309	soluble lytic murein transglycosylase [EC:4.2.2.-]	Transglycosylase SLT domain [PF01464.22]; Soluble lytic murein transglycosylase L domain [PF14718.8]	UniRef90_A0A328ZQY1 Soluble lytic murein transglycosylase n=1 Tax=Nitrosomonas sp. Nm143 TaxID=200123 RepID=A0A328ZQY1_9PROT	GH23 lysozyme type G (EC 3.2.1.17); peptidoglycan lyase (EC 4.2.2.n1) also known in the literature as peptidoglycan lytic transglycosylase; chitinase (EC 3.2.1.14) [GH23]		K08309	soluble lytic murein transglycosylase [EC:4.2.2.-]										d__Bacteria;p__Pseudomonadota;c__Gammaproteobacteria;o__Burkholderiales;f__Nitrosomonadaceae;g__Nitrosomonas;s__Nitrosomonas sp021774265
OFTM113	OFTM113_OFTM113_141_9	K00262	9	K00262	glutamate dehydrogenase (NADP+) [EC:1.4.1.4]	Glutamate/Leucine/Phenylalanine/Valine dehydrogenase [PF00208.23]; Glu/Leu/Phe/Val dehydrogenase, dimerisation domain [PF02812.20]	UniRef90_A0A1I4FHH0 Glutamate dehydrogenase n=6 Tax=Nitrosomonas TaxID=914 RepID=A0A1I4FHH0_9PROT			K00262	glutamate dehydrogenase (NADP+) [EC:1.4.1.4]										d__Bacteria;p__Pseudomonadota;c__Gammaproteobacteria;o__Burkholderiales;f__Nitrosomonadaceae;g__Nitrosomonas;s__Nitrosomonas sp021774265
OFTM113	OFTM113_OFTM113_142_1	K00548 K16955	1	K00548	5-methyltetrahydrofolate--homocysteine methyltransferase [EC:2.1.1.13]	Vitamin B12 dependent methionine synthase, activation domain [PF02965.19]; Homocysteine S-methyltransferase [PF02574.18]; Pterin binding enzyme [PF00809.24]; B12 binding domain [PF02607.19]; B12 binding domain [PF02310.21]	UniRef90_A0A329AFG6 Methionine synthase n=1 Tax=Nitrosomonas sp. Nm143 TaxID=200123 RepID=A0A329AFG6_9PROT			K16955	methylated-thiol--corrinoid protein				K00548	K00548_NE1623_Q820L0_metH	78.011	0	2055	100	d__Bacteria;p__Pseudomonadota;c__Gammaproteobacteria;o__Burkholderiales;f__Nitrosomonadaceae;g__Nitrosomonas;s__Nitrosomonas sp021774265
OFTM113	OFTM113_OFTM113_142_10	K00059 K11153	10	K00059	3-oxoacyl-[acyl-carrier protein] reductase [EC:1.1.1.100]	Enoyl-(Acyl carrier protein) reductase [PF13561.8]; short chain dehydrogenase [PF00106.27]; KR domain [PF08659.12]; NAD dependent epimerase/dehydratase family [PF01370.23]	UniRef90_A0A329A1Z0 3-oxoacyl-[acyl-carrier-protein] reductase n=2 Tax=Nitrosomonas sp. Nm143 TaxID=200123 RepID=A0A329A1Z0_9PROT			K11153	retinol dehydrogenase 12 [EC:1.1.1.300]				K00059	K00059_NE1648_Q82U58_fabG	72.358	5.88e-131	372	99	d__Bacteria;p__Pseudomonadota;c__Gammaproteobacteria;o__Burkholderiales;f__Nitrosomonadaceae;g__Nitrosomonas;s__Nitrosomonas sp021774265
OFTM113	OFTM113_OFTM113_142_11	K00645 K16399	11	K00645	[acyl-carrier-protein] S-malonyltransferase [EC:2.3.1.39]	Acyl transferase domain [PF00698.23]	UniRef90_F8GK69 Malonyl CoA-acyl carrier protein transacylase n=1 Tax=Nitrosomonas sp. (strain Is79A3) TaxID=261292 RepID=F8GK69_NITSI			K16399	epothilone polyketide synthase F										d__Bacteria;p__Pseudomonadota;c__Gammaproteobacteria;o__Burkholderiales;f__Nitrosomonadaceae;g__Nitrosomonas;s__Nitrosomonas sp021774265
OFTM113	OFTM113_OFTM113_142_12	K00648 K22838 K18003	12	K00648	3-oxoacyl-[acyl-carrier-protein] synthase III [EC:2.3.1.180]	3-Oxoacyl-[acyl-carrier-protein (ACP)] synthase III C terminal [PF08541.12]; 3-Oxoacyl-[acyl-carrier-protein (ACP)] synthase III [PF08545.12]; Chalcone and stilbene synthases, N-terminal domain [PF00195.21]; Thiolase, N-terminal domain [PF00108.25]	UniRef90_A0A2V3VYT7 3-oxoacyl-[acyl-carrier-protein] synthase 3 n=2 Tax=unclassified Nitrosomonas TaxID=2609265 RepID=A0A2V3VYT7_9PROT			K22838	2-acetylphloroglucinol acetyltransferase [EC:2.3.1.272]				K18003	K18003_PA0999_P20582_pqsD	39.024	4.97e-65	210	96	d__Bacteria;p__Pseudomonadota;c__Gammaproteobacteria;o__Burkholderiales;f__Nitrosomonadaceae;g__Nitrosomonas;s__Nitrosomonas sp021774265
OFTM113	OFTM113_OFTM113_142_13	K03621	13	K03621	phosphate acyltransferase [EC:2.3.1.274]	Fatty acid synthesis protein [PF02504.17]	UniRef90_A0A328ZTU3 Phosphate acyltransferase n=2 Tax=Nitrosomonas sp. Nm143 TaxID=200123 RepID=A0A328ZTU3_9PROT			K03621	phosphate acyltransferase [EC:2.3.1.274]										d__Bacteria;p__Pseudomonadota;c__Gammaproteobacteria;o__Burkholderiales;f__Nitrosomonadaceae;g__Nitrosomonas;s__Nitrosomonas sp021774265
OFTM113	OFTM113_OFTM113_142_14	K02911	14	K02911	large subunit ribosomal protein L32	Ribosomal L32p protein family [PF01783.25]	UniRef90_A0A524MJ31 50S ribosomal protein L32 n=2 Tax=Betaproteobacteria TaxID=28216 RepID=A0A524MJ31_9PROT					50s ribosomal protein l32	PF01783	IPR002677 IPR011332							d__Bacteria;p__Pseudomonadota;c__Gammaproteobacteria;o__Burkholderiales;f__Nitrosomonadaceae;g__Nitrosomonas;s__Nitrosomonas sp021774265
OFTM113	OFTM113_OFTM113_142_14	K02911	14	K02911	large subunit ribosomal protein L32	Ribosomal L32p protein family [PF01783.25]	UniRef90_A0A524MJ31 50S ribosomal protein L32 n=2 Tax=Betaproteobacteria TaxID=28216 RepID=A0A524MJ31_9PROT			K02911	large subunit ribosomal protein L32	50s ribosomal protein l32									d__Bacteria;p__Pseudomonadota;c__Gammaproteobacteria;o__Burkholderiales;f__Nitrosomonadaceae;g__Nitrosomonas;s__Nitrosomonas sp021774265
OFTM113	OFTM113_OFTM113_142_15	K07040	15	K07040	uncharacterized protein	Large ribosomal RNA subunit accumulation protein YceD [PF02620.19]	UniRef90_A0A328ZVY3 23S rRNA accumulation protein YceD n=1 Tax=Nitrosomonas sp. Nm143 TaxID=200123 RepID=A0A328ZVY3_9PROT			K07040	uncharacterized protein	yced family protein									d__Bacteria;p__Pseudomonadota;c__Gammaproteobacteria;o__Burkholderiales;f__Nitrosomonadaceae;g__Nitrosomonas;s__Nitrosomonas sp021774265
OFTM113	OFTM113_OFTM113_142_16	K06287	16	K06287	septum formation protein	Maf-like protein [PF02545.16]	UniRef90_A0A1N6GK25 7-methyl-GTP pyrophosphatase n=1 Tax=Nitrosomonas cryotolerans ATCC 49181 TaxID=1131553 RepID=A0A1N6GK25_9PROT			K06287	septum formation protein										d__Bacteria;p__Pseudomonadota;c__Gammaproteobacteria;o__Burkholderiales;f__Nitrosomonadaceae;g__Nitrosomonas;s__Nitrosomonas sp021774265
OFTM113	OFTM113_OFTM113_142_17	K15725 K18903	17	K15725	outer membrane protein, heavy metal efflux system	Outer membrane efflux protein [PF02321.20]	UniRef90_A0A1N6I2W2 Outer membrane protein, cobalt-zinc-cadmium efflux system n=1 Tax=Nitrosomonas cryotolerans ATCC 49181 TaxID=1131553 RepID=A0A1N6I2W2_9PROT			K18903	outer membrane protein, multidrug efflux system				K15725	K15725_NE1640_Q82U66_czcC_cusC_cnrC	48.807	3.64e-141	415	97	d__Bacteria;p__Pseudomonadota;c__Gammaproteobacteria;o__Burkholderiales;f__Nitrosomonadaceae;g__Nitrosomonas;s__Nitrosomonas sp021774265
OFTM113	OFTM113_OFTM113_142_18	K15727 K18145	18	K15727	membrane fusion protein, heavy metal efflux system	Barrel-sandwich domain of CusB or HlyD membrane-fusion [PF16576.7]; HlyD family secretion protein [PF13437.8]; Cation efflux system protein CusB domain 1 [PF00529.22]	UniRef90_A0A1N6I2Y2 Membrane fusion protein, cobalt-zinc-cadmium efflux system n=1 Tax=Nitrosomonas cryotolerans ATCC 49181 TaxID=1131553 RepID=A0A1N6I2Y2_9PROT			K18145	membrane fusion protein, multidrug efflux system				K15727	K15727_NE1639_Q82U67_czcB_cusB_cnrB	54.684	0	521	92	d__Bacteria;p__Pseudomonadota;c__Gammaproteobacteria;o__Burkholderiales;f__Nitrosomonadaceae;g__Nitrosomonas;s__Nitrosomonas sp021774265
OFTM113	OFTM113_OFTM113_142_19	K15726 K07239	19	K15726	heavy metal efflux system protein	AcrB/AcrD/AcrF family [PF00873.21]; MMPL family [PF03176.17]	UniRef90_A0A1N6I2Z3 Cobalt-zinc-cadmium resistance protein CzcA n=1 Tax=Nitrosomonas cryotolerans ATCC 49181 TaxID=1131553 RepID=A0A1N6I2Z3_9PROT			K07239	heavy-metal exporter, HME family				K15726	K15726_NE1638_Q820K8_czcA_cusA_cnrA	72.106	0	1561	98	d__Bacteria;p__Pseudomonadota;c__Gammaproteobacteria;o__Burkholderiales;f__Nitrosomonadaceae;g__Nitrosomonas;s__Nitrosomonas sp021774265
OFTM113	OFTM113_OFTM113_142_2		2				UniRef90_A0A329A4B8 Uncharacterized protein n=1 Tax=Nitrosomonas sp. Nm143 TaxID=200123 RepID=A0A329A4B8_9PROT					hypothetical protein									d__Bacteria;p__Pseudomonadota;c__Gammaproteobacteria;o__Burkholderiales;f__Nitrosomonadaceae;g__Nitrosomonas;s__Nitrosomonas sp021774265
OFTM113	OFTM113_OFTM113_142_20		20				UniRef90_A0A1G5SBI5 Uncharacterized protein n=1 Tax=Nitrosomonas mobilis TaxID=51642 RepID=A0A1G5SBI5_9PROT					hypothetical protein									d__Bacteria;p__Pseudomonadota;c__Gammaproteobacteria;o__Burkholderiales;f__Nitrosomonadaceae;g__Nitrosomonas;s__Nitrosomonas sp021774265
OFTM113	OFTM113_OFTM113_142_21		21				UniRef90_A0A328Z042 PqqD family protein of HPr-rel-A system n=2 Tax=Nitrosomonadales TaxID=32003 RepID=A0A328Z042_9PROT					hpr-rel-a system pqqd family peptide chaperone									d__Bacteria;p__Pseudomonadota;c__Gammaproteobacteria;o__Burkholderiales;f__Nitrosomonadaceae;g__Nitrosomonas;s__Nitrosomonas sp021774265
OFTM113	OFTM113_OFTM113_142_22		22				UniRef90_A0A1N6GKG1 HprK-related kinase A n=1 Tax=Nitrosomonas cryotolerans ATCC 49181 TaxID=1131553 RepID=A0A1N6GKG1_9PROT					hprk-related kinase a									d__Bacteria;p__Pseudomonadota;c__Gammaproteobacteria;o__Burkholderiales;f__Nitrosomonadaceae;g__Nitrosomonas;s__Nitrosomonas sp021774265
OFTM113	OFTM113_OFTM113_142_23		23			Uncharacterised nucleotidyltransferase [PF14907.8]	UniRef90_A0A1N6GKJ0 Uncharacterized nucleotidyltransferase n=1 Tax=Nitrosomonas cryotolerans ATCC 49181 TaxID=1131553 RepID=A0A1N6GKJ0_9PROT					nucleotidyltransferase family protein									d__Bacteria;p__Pseudomonadota;c__Gammaproteobacteria;o__Burkholderiales;f__Nitrosomonadaceae;g__Nitrosomonas;s__Nitrosomonas sp021774265
OFTM113	OFTM113_OFTM113_142_24	K06213	24	K06213	magnesium transporter	Divalent cation transporter [PF01769.18]; MgtE intracellular N domain [PF03448.19]	UniRef90_A0A328ZZY2 Magnesium transporter MgtE n=1 Tax=Nitrosomonas sp. Nm143 TaxID=200123 RepID=A0A328ZZY2_9PROT			K06213	magnesium transporter				K06213	K06213_Ga0123461_1951_A0A2K8KZE5_mgtE	35.597	6.61e-80	258	94	d__Bacteria;p__Pseudomonadota;c__Gammaproteobacteria;o__Burkholderiales;f__Nitrosomonadaceae;g__Nitrosomonas;s__Nitrosomonas sp021774265
OFTM113	OFTM113_OFTM113_142_25	K03814	25	K03814	monofunctional glycosyltransferase [EC:2.4.1.129]	Transglycosylase [PF00912.24]	UniRef90_A0A329A0C3 Monofunctional biosynthetic peptidoglycan transglycosylase n=2 Tax=Nitrosomonas sp. Nm143 TaxID=200123 RepID=A0A329A0C3_9PROT	GT51 murein polymerase (EC 2.4.1.129). [GT51]		K03814	monofunctional glycosyltransferase [EC:2.4.1.129]										d__Bacteria;p__Pseudomonadota;c__Gammaproteobacteria;o__Burkholderiales;f__Nitrosomonadaceae;g__Nitrosomonas;s__Nitrosomonas sp021774265
OFTM113	OFTM113_OFTM113_142_26	K00014 K13832	26	K00014	shikimate dehydrogenase [EC:1.1.1.25]	Shikimate dehydrogenase substrate binding domain [PF08501.13]; Shikimate / quinate 5-dehydrogenase [PF01488.22]; Shikimate 5'-dehydrogenase C-terminal domain [PF18317.3]	UniRef90_A0A2V3VXQ8 Shikimate dehydrogenase (NADP(+)) n=1 Tax=Nitrosomonas sp. Nm84 TaxID=200124 RepID=A0A2V3VXQ8_9PROT			K13832	3-dehydroquinate dehydratase / shikimate dehydrogenase [EC:4.2.1.10 1.1.1.25]				K00014	K00014_NE1627_Q82U74_aroE	62.172	5.68e-114	331	96	d__Bacteria;p__Pseudomonadota;c__Gammaproteobacteria;o__Burkholderiales;f__Nitrosomonadaceae;g__Nitrosomonas;s__Nitrosomonas sp021774265
OFTM113	OFTM113_OFTM113_142_27	K03832	27	K03832	periplasmic protein TonB	Gram-negative bacterial TonB protein C-terminal [PF03544.16]	UniRef90_A0A329A397 Protein TonB n=2 Tax=Nitrosomonas sp. Nm143 TaxID=200123 RepID=A0A329A397_9PROT			K03832	periplasmic protein TonB	tonb family protein									d__Bacteria;p__Pseudomonadota;c__Gammaproteobacteria;o__Burkholderiales;f__Nitrosomonadaceae;g__Nitrosomonas;s__Nitrosomonas sp021774265
OFTM113	OFTM113_OFTM113_142_28	K01147 K12585	28	K01147	exoribonuclease II [EC:3.1.13.1]	RNB domain [PF00773.21]	UniRef90_A0A1N6GKV4 Exoribonuclease-2 n=1 Tax=Nitrosomonas cryotolerans ATCC 49181 TaxID=1131553 RepID=A0A1N6GKV4_9PROT			K12585	exosome complex exonuclease DIS3/RRP44 [EC:3.1.13.-]										d__Bacteria;p__Pseudomonadota;c__Gammaproteobacteria;o__Burkholderiales;f__Nitrosomonadaceae;g__Nitrosomonas;s__Nitrosomonas sp021774265
OFTM113	OFTM113_OFTM113_142_29		29				UniRef90_A0A1Z4IZF2 Tetratricopeptide domain protein n=1 Tax=Scytonema sp. HK-05 TaxID=1137095 RepID=A0A1Z4IZF2_9CYAN														d__Bacteria;p__Pseudomonadota;c__Gammaproteobacteria;o__Burkholderiales;f__Nitrosomonadaceae;g__Nitrosomonas;s__Nitrosomonas sp021774265
OFTM113	OFTM113_OFTM113_142_3		3				UniRef90_F8GCE7 Uncharacterized protein n=1 Tax=Nitrosomonas sp. (strain Is79A3) TaxID=261292 RepID=F8GCE7_NITSI					hypothetical protein									d__Bacteria;p__Pseudomonadota;c__Gammaproteobacteria;o__Burkholderiales;f__Nitrosomonadaceae;g__Nitrosomonas;s__Nitrosomonas sp021774265
OFTM113	OFTM113_OFTM113_142_30		30				UniRef90_A0A661FCQ3 Uncharacterized protein (Fragment) n=1 Tax=Gammaproteobacteria bacterium TaxID=1913989 RepID=A0A661FCQ3_9GAMM														d__Bacteria;p__Pseudomonadota;c__Gammaproteobacteria;o__Burkholderiales;f__Nitrosomonadaceae;g__Nitrosomonas;s__Nitrosomonas sp021774265
OFTM113	OFTM113_OFTM113_142_31		31				UniRef90_A0A329A158 Uncharacterized protein DUF721 n=1 Tax=Nitrosomonas sp. Nm143 TaxID=200123 RepID=A0A329A158_9PROT					duf721 domain-containing protein									d__Bacteria;p__Pseudomonadota;c__Gammaproteobacteria;o__Burkholderiales;f__Nitrosomonadaceae;g__Nitrosomonas;s__Nitrosomonas sp021774265
OFTM113	OFTM113_OFTM113_142_32	K19304	32				UniRef90_A0A2T4ZLQ6 Murein DD-endopeptidase MepM/ murein hydrolase activator NlpD n=7 Tax=Proteobacteria TaxID=1224 RepID=A0A2T4ZLQ6_9PROT		MER0253396 - subfamily M23B unassigned peptidases (Nitrosomonas sp. Is79A3) [M23.UPB]	K19304	murein DD-endopeptidase [EC:3.4.24.-]										d__Bacteria;p__Pseudomonadota;c__Gammaproteobacteria;o__Burkholderiales;f__Nitrosomonadaceae;g__Nitrosomonas;s__Nitrosomonas sp021774265
OFTM113	OFTM113_OFTM113_142_33	K03070 K18959	33	K03070	preprotein translocase subunit SecA [EC:7.4.2.8]	SecA DEAD-like domain [PF07517.16]; SecA Wing and Scaffold domain [PF07516.15]; SecA preprotein cross-linking domain [PF01043.22]; SEC-C motif [PF02810.17]	UniRef90_A0A329AA27 Protein translocase subunit SecA n=1 Tax=Nitrosomonas sp. Nm143 TaxID=200123 RepID=A0A329AA27_9PROT			K18959	ATP-dependent DNA helicase UvsW [EC:3.6.4.12]				K03070	K03070_NE0808_Q82W86_secA	75.768	0	1432	99	d__Bacteria;p__Pseudomonadota;c__Gammaproteobacteria;o__Burkholderiales;f__Nitrosomonadaceae;g__Nitrosomonas;s__Nitrosomonas sp021774265
OFTM113	OFTM113_OFTM113_142_34	K00411 K03886	34	K00411	ubiquinol-cytochrome c reductase iron-sulfur subunit [EC:7.1.1.8]	Rieske [2Fe-2S] domain [PF00355.28]; Ubiquitinol-cytochrome C reductase Fe-S subunit TAT signal [PF10399.11]	UniRef90_A0A5C7VVA0 Ubiquinol-cytochrome c reductase iron-sulfur subunit n=11 Tax=Nitrosomonadaceae TaxID=206379 RepID=A0A5C7VVA0_9PROT			K03886	menaquinol-cytochrome c reductase iron-sulfur subunit [EC:1.10.2.-]										d__Bacteria;p__Pseudomonadota;c__Gammaproteobacteria;o__Burkholderiales;f__Nitrosomonadaceae;g__Nitrosomonas;s__Nitrosomonas sp021774265
OFTM113	OFTM113_OFTM113_142_35	K00412 K02637	35	K00412	ubiquinol-cytochrome c reductase cytochrome b subunit	Cytochrome b/b6/petB [PF00033.21]; Cytochrome b(N-terminal)/b6/petB [PF13631.8]; Cytochrome b(C-terminal)/b6/petD [PF00032.19]	UniRef90_A0A329A1T0 Cytochrome b n=1 Tax=Nitrosomonas sp. Nm143 TaxID=200123 RepID=A0A329A1T0_9PROT			K00412	ubiquinol-cytochrome c reductase cytochrome b subunit				K00412	K00412_P05418_CYB_PARDE_petB_Paracoccus_denitrificans	42.79	3.68e-114	343	94	d__Bacteria;p__Pseudomonadota;c__Gammaproteobacteria;o__Burkholderiales;f__Nitrosomonadaceae;g__Nitrosomonas;s__Nitrosomonas sp021774265
OFTM113	OFTM113_OFTM113_142_36	K00413	36	K00413	ubiquinol-cytochrome c reductase cytochrome c1 subunit	Cytochrome C1 family [PF02167.17]	UniRef90_A0A1H9R8C5 Cytochrome c1 n=1 Tax=Nitrosomonas sp. Nm51 TaxID=133720 RepID=A0A1H9R8C5_9PROT					heterotrimeric cu-heme enzyme	PF02167	IPR009056 IPR036909 IPR002326							d__Bacteria;p__Pseudomonadota;c__Gammaproteobacteria;o__Burkholderiales;f__Nitrosomonadaceae;g__Nitrosomonas;s__Nitrosomonas sp021774265
OFTM113	OFTM113_OFTM113_142_36	K00413	36	K00413	ubiquinol-cytochrome c reductase cytochrome c1 subunit	Cytochrome C1 family [PF02167.17]	UniRef90_A0A1H9R8C5 Cytochrome c1 n=1 Tax=Nitrosomonas sp. Nm51 TaxID=133720 RepID=A0A1H9R8C5_9PROT			K00413	ubiquinol-cytochrome c reductase cytochrome c1 subunit	cytochrome c1									d__Bacteria;p__Pseudomonadota;c__Gammaproteobacteria;o__Burkholderiales;f__Nitrosomonadaceae;g__Nitrosomonas;s__Nitrosomonas sp021774265
OFTM113	OFTM113_OFTM113_142_37	K00799 K03599	37	K00799,K03599	glutathione S-transferase [EC:2.5.1.18]; stringent starvation protein A	Glutathione S-transferase, N-terminal domain [PF13417.8]; Glutathione S-transferase, N-terminal domain [PF13409.8]; Glutathione S-transferase, N-terminal domain [PF02798.22]; Glutathione S-transferase, C-terminal domain [PF00043.27]; Glutathione S-transferase, C-terminal domain [PF16865.7]	UniRef90_A0A329A0D3 RNA polymerase-associated protein n=1 Tax=Nitrosomonas sp. Nm143 TaxID=200123 RepID=A0A329A0D3_9PROT			K03599	stringent starvation protein A										d__Bacteria;p__Pseudomonadota;c__Gammaproteobacteria;o__Burkholderiales;f__Nitrosomonadaceae;g__Nitrosomonas;s__Nitrosomonas sp021774265
OFTM113	OFTM113_OFTM113_142_38	K03600	38	K03600	stringent starvation protein B	Stringent starvation protein B [PF04386.15]	UniRef90_A0A286C417 Stringent starvation protein B n=3 Tax=Nitrosomonadaceae TaxID=206379 RepID=A0A286C417_9PROT			K03600	stringent starvation protein B	multispecies: clpxp protease specificity-enhancing factor									d__Bacteria;p__Pseudomonadota;c__Gammaproteobacteria;o__Burkholderiales;f__Nitrosomonadaceae;g__Nitrosomonas;s__Nitrosomonas sp021774265
OFTM113	OFTM113_OFTM113_142_4		4				UniRef90_F8GI76 Uncharacterized protein n=1 Tax=Nitrosomonas sp. (strain Is79A3) TaxID=261292 RepID=F8GI76_NITSI					hypothetical protein									d__Bacteria;p__Pseudomonadota;c__Gammaproteobacteria;o__Burkholderiales;f__Nitrosomonadaceae;g__Nitrosomonas;s__Nitrosomonas sp021774265
OFTM113	OFTM113_OFTM113_142_5	K11477	5	K11477	glc operon protein GlcG	Haem-degrading [PF03928.16]	UniRef90_F8GHE2 Uncharacterized protein n=3 Tax=unclassified Nitrosomonas TaxID=2609265 RepID=F8GHE2_NITSI			K11477	glc operon protein GlcG	heme-binding protein									d__Bacteria;p__Pseudomonadota;c__Gammaproteobacteria;o__Burkholderiales;f__Nitrosomonadaceae;g__Nitrosomonas;s__Nitrosomonas sp021774265
OFTM113	OFTM113_OFTM113_142_6	K00721 K11936	6	K00721,K00721	dolichol-phosphate mannosyltransferase [EC:2.4.1.83]; dolichol-phosphate mannosyltransferase [EC:2.4.1.83]	Dolichyl-phosphate-mannose-protein mannosyltransferase [PF13231.8]; Glycosyl transferase family 2 [PF00535.28]; GtrA-like protein [PF04138.16]; Glycosyltransferase like family 2 [PF13641.8]; Dolichyl-phosphate-mannose-protein mannosyltransferase [PF02366.20]	UniRef90_F8GKL7 Glycosyl transferase family 2 n=1 Tax=Nitrosomonas sp. (strain Is79A3) TaxID=261292 RepID=F8GKL7_NITSI	GT83 undecaprenyl phosphate-alpha-L-Ara4N: 4-amino-4-deoxy-beta-L-arabinosyltransferase (EC 2.4.2.43); dodecaprenyl phosphate-beta-galacturonic acid: lipopolysaccharide core alpha-galacturonosyl transferase (EC 2.4.1.-) [GT83]; GT2 cellulose synthase (EC 2.4.1.12); chitin synthase (EC 2.4.1.16); dolichyl-phosphate beta-D-mannosyltransferase (EC 2.4.1.83); dolichyl-phosphate beta-glucosyltransfera…		K11936	poly-beta-1,6-N-acetyl-D-glucosamine synthase [EC:2.4.1.-]										d__Bacteria;p__Pseudomonadota;c__Gammaproteobacteria;o__Burkholderiales;f__Nitrosomonadaceae;g__Nitrosomonas;s__Nitrosomonas sp021774265
OFTM113	OFTM113_OFTM113_142_7	K07082	7	K07082	UPF0755 protein	YceG-like family [PF02618.18]	UniRef90_A0A1I4FUQ8 Endolytic murein transglycosylase n=3 Tax=Nitrosomonas TaxID=914 RepID=A0A1I4FUQ8_9PROT					peptidoglycan polymerization terminase	PF02618	IPR003770							d__Bacteria;p__Pseudomonadota;c__Gammaproteobacteria;o__Burkholderiales;f__Nitrosomonadaceae;g__Nitrosomonas;s__Nitrosomonas sp021774265
OFTM113	OFTM113_OFTM113_142_7	K07082	7	K07082	UPF0755 protein	YceG-like family [PF02618.18]	UniRef90_A0A1I4FUQ8 Endolytic murein transglycosylase n=3 Tax=Nitrosomonas TaxID=914 RepID=A0A1I4FUQ8_9PROT			K07082	UPF0755 protein	endolytic transglycosylase mltg									d__Bacteria;p__Pseudomonadota;c__Gammaproteobacteria;o__Burkholderiales;f__Nitrosomonadaceae;g__Nitrosomonas;s__Nitrosomonas sp021774265
OFTM113	OFTM113_OFTM113_142_8	K09458 K23749	8	K09458	3-oxoacyl-[acyl-carrier-protein] synthase II [EC:2.3.1.179]	Beta-ketoacyl synthase, N-terminal domain [PF00109.28]; Beta-ketoacyl synthase, C-terminal domain [PF02801.24]	UniRef90_A0A1I1ZK93 3-oxoacyl-[acyl-carrier-protein] synthase 2 n=1 Tax=Nitrosomonas sp. Nm166 TaxID=1881054 RepID=A0A1I1ZK93_9PROT			K23749	spectinabilin polyketide synthase system NorC [EC:2.3.1.290]				K09458	K09458_NE1650_Q82U56_fabF	78.45	0	650	100	d__Bacteria;p__Pseudomonadota;c__Gammaproteobacteria;o__Burkholderiales;f__Nitrosomonadaceae;g__Nitrosomonas;s__Nitrosomonas sp021774265
OFTM113	OFTM113_OFTM113_142_9	K02078 K24528	9	K02078	acyl carrier protein	Acyl-carrier [PF14573.8]; Phosphopantetheine attachment site [PF00550.27]	UniRef90_A0A328ZS13 Acyl carrier protein n=1 Tax=Nitrosomonas sp. Nm143 TaxID=200123 RepID=A0A328ZS13_9PROT			K24528	protomycinolide IV synthase 1										d__Bacteria;p__Pseudomonadota;c__Gammaproteobacteria;o__Burkholderiales;f__Nitrosomonadaceae;g__Nitrosomonas;s__Nitrosomonas sp021774265
OFTM113	OFTM113_OFTM113_143_1	K03704	1	K03704	cold shock protein	'Cold-shock' DNA-binding domain [PF00313.24]	UniRef90_A0A1V5QMD9 Cold shock-like protein CspD n=2 Tax=Betaproteobacteria TaxID=28216 RepID=A0A1V5QMD9_9PROT					cold shock-like protein cspa	PF00313	IPR012156 IPR011129 IPR019844 IPR002059 IPR012340							d__Bacteria;p__Pseudomonadota;c__Gammaproteobacteria;o__Burkholderiales;f__Nitrosomonadaceae;g__Nitrosomonas;s__Nitrosomonas sp021774265
OFTM113	OFTM113_OFTM113_143_1	K03704	1	K03704	cold shock protein	'Cold-shock' DNA-binding domain [PF00313.24]	UniRef90_A0A1V5QMD9 Cold shock-like protein CspD n=2 Tax=Betaproteobacteria TaxID=28216 RepID=A0A1V5QMD9_9PROT			K03704	cold shock protein	cold-shock protein									d__Bacteria;p__Pseudomonadota;c__Gammaproteobacteria;o__Burkholderiales;f__Nitrosomonadaceae;g__Nitrosomonas;s__Nitrosomonas sp021774265
OFTM113	OFTM113_OFTM113_143_2	K00031 K10978 K00030	2	K00031	isocitrate dehydrogenase [EC:1.1.1.42]	Isocitrate/isopropylmalate dehydrogenase [PF00180.22]	UniRef90_A0A2T4ZZ70 Isocitrate dehydrogenase [NADP] n=8 Tax=Proteobacteria TaxID=1224 RepID=A0A2T4ZZ70_9PROT			K10978	methanogen homoisocitrate dehydrogenase [EC:1.1.1.87 1.1.1.-]				K00030	K00030_THEYE_A1278_B5YFP4_idh	43.681	8.26e-82	257	92	d__Bacteria;p__Pseudomonadota;c__Gammaproteobacteria;o__Burkholderiales;f__Nitrosomonadaceae;g__Nitrosomonas;s__Nitrosomonas sp021774265
OFTM113	OFTM113_OFTM113_143_3	K06985	3	K06985	aspartyl protease family protein		UniRef90_A0A329AB65 Aspartyl protease family protein n=1 Tax=Nitrosomonas sp. Nm143 TaxID=200123 RepID=A0A329AB65_9PROT		MER0427835 - family A32 unassigned peptidases (Acidovorax sp. NO-1) [A32.UPW]	K06985	aspartyl protease family protein	tigr02281 family clan aa aspartic protease									d__Bacteria;p__Pseudomonadota;c__Gammaproteobacteria;o__Burkholderiales;f__Nitrosomonadaceae;g__Nitrosomonas;s__Nitrosomonas sp021774265
OFTM113	OFTM113_OFTM113_143_4	K15635	4			2,3-bisphosphoglycerate-independent phosphoglycerate mutase [PF10143.11]	UniRef90_A0A329A0M9 Uncharacterized protein n=2 Tax=Nitrosomonas sp. Nm143 TaxID=200123 RepID=A0A329A0M9_9PROT			K15635	2,3-bisphosphoglycerate-independent phosphoglycerate mutase [EC:5.4.2.12]										d__Bacteria;p__Pseudomonadota;c__Gammaproteobacteria;o__Burkholderiales;f__Nitrosomonadaceae;g__Nitrosomonas;s__Nitrosomonas sp021774265
OFTM113	OFTM113_OFTM113_143_5	K13593	5			EAL domain [PF00563.22]	UniRef90_A0A329A1H9 EAL domain-containing protein (Putative c-di-GMP-specific phosphodiesterase class I) n=1 Tax=Nitrosomonas sp. Nm143 TaxID=200123 RepID=A0A329A1H9_9PROT			K13593	cyclic-di-GMP phosphodiesterase, flagellum assembly factor TipF										d__Bacteria;p__Pseudomonadota;c__Gammaproteobacteria;o__Burkholderiales;f__Nitrosomonadaceae;g__Nitrosomonas;s__Nitrosomonas sp021774265
OFTM113	OFTM113_OFTM113_143_6	K00325	6	K00325	H+-translocating NAD(P) transhydrogenase subunit beta [EC:1.6.1.2 7.1.1.1]	NAD(P) transhydrogenase beta subunit [PF02233.18]	UniRef90_A0A328ZZ17 NAD(P) transhydrogenase subunit beta n=1 Tax=Nitrosomonas sp. Nm143 TaxID=200123 RepID=A0A328ZZ17_9PROT			K00325	H+-translocating NAD(P) transhydrogenase subunit beta [EC:1.6.1.2 7.1.1.1]										d__Bacteria;p__Pseudomonadota;c__Gammaproteobacteria;o__Burkholderiales;f__Nitrosomonadaceae;g__Nitrosomonas;s__Nitrosomonas sp021774265
OFTM113	OFTM113_OFTM113_144_1		1			ADP-ribosylglycohydrolase [PF03747.16]	UniRef90_A0A524MLA0 ADP-ribosylglycohydrolase family protein n=1 Tax=Nitrosomonadales bacterium TaxID=2026761 RepID=A0A524MLA0_9PROT					adp-ribosylglycohydrolase family protein									d__Bacteria;p__Pseudomonadota;c__Gammaproteobacteria;o__Burkholderiales;f__Nitrosomonadaceae;g__Nitrosomonas;s__Nitrosomonas sp021774265
OFTM113	OFTM113_OFTM113_144_10	K07497	10	K07497	putative transposase	Integrase core domain [PF13333.8]; Integrase core domain [PF13683.8]	UniRef90_S6HDZ3 Transposase n=1 Tax=Osedax symbiont Rs1 TaxID=1330036 RepID=S6HDZ3_9GAMM														d__Bacteria;p__Pseudomonadota;c__Gammaproteobacteria;o__Burkholderiales;f__Nitrosomonadaceae;g__Nitrosomonas;s__Nitrosomonas sp021774265
OFTM113	OFTM113_OFTM113_144_11		11																		d__Bacteria;p__Pseudomonadota;c__Gammaproteobacteria;o__Burkholderiales;f__Nitrosomonadaceae;g__Nitrosomonas;s__Nitrosomonas sp021774265
OFTM113	OFTM113_OFTM113_144_12		12				UniRef90_A0A1N6FUU1 PEP-CTERM protein-sorting domain-containing protein n=1 Tax=Nitrosomonas cryotolerans ATCC 49181 TaxID=1131553 RepID=A0A1N6FUU1_9PROT					pep-cterm sorting domain-containing protein									d__Bacteria;p__Pseudomonadota;c__Gammaproteobacteria;o__Burkholderiales;f__Nitrosomonadaceae;g__Nitrosomonas;s__Nitrosomonas sp021774265
OFTM113	OFTM113_OFTM113_144_2	K01451 K05823	2	K01451	hippurate hydrolase [EC:3.5.1.32]		UniRef90_F8GFY0 Amidohydrolase n=5 Tax=Proteobacteria TaxID=1224 RepID=F8GFY0_NITSI		MER0371986 - family M20D unassigned peptidases (Nitrosomonas sp. Is79A3) [M20.UPD]	K01451	hippurate hydrolase [EC:3.5.1.32]				K05823	K05823_BSU14190_O34916_dapL	33.807	3.98e-60	201	91	d__Bacteria;p__Pseudomonadota;c__Gammaproteobacteria;o__Burkholderiales;f__Nitrosomonadaceae;g__Nitrosomonas;s__Nitrosomonas sp021774265
OFTM113	OFTM113_OFTM113_144_3	K07171 K15819	3	K07171	mRNA interferase MazF [EC:3.1.-.-]		UniRef90_A0A5C7VJV6 Type II toxin-antitoxin system PemK/MazF family toxin n=1 Tax=Nitrosomonas sp. TaxID=42353 RepID=A0A5C7VJV6_9PROT			K15819	taraxerol synthase [EC:5.4.99.35]										d__Bacteria;p__Pseudomonadota;c__Gammaproteobacteria;o__Burkholderiales;f__Nitrosomonadaceae;g__Nitrosomonas;s__Nitrosomonas sp021774265
OFTM113	OFTM113_OFTM113_144_4	K07172	4	K07172	antitoxin MazE		UniRef90_A0A421A2B6 Antitoxin MazE n=5 Tax=Nitrosomonas TaxID=914 RepID=A0A421A2B6_9PROT			K07172	antitoxin MazE	abrb/maze/spovt family dna-binding domain-containing protein									d__Bacteria;p__Pseudomonadota;c__Gammaproteobacteria;o__Burkholderiales;f__Nitrosomonadaceae;g__Nitrosomonas;s__Nitrosomonas sp021774265
OFTM113	OFTM113_OFTM113_144_5		5				UniRef90_A0A1A9R6B0 Uncharacterized protein n=2 Tax=Halomonas sp. ALS9 TaxID=1805819 RepID=A0A1A9R6B0_9GAMM					multispecies: hypothetical protein									d__Bacteria;p__Pseudomonadota;c__Gammaproteobacteria;o__Burkholderiales;f__Nitrosomonadaceae;g__Nitrosomonas;s__Nitrosomonas sp021774265
OFTM113	OFTM113_OFTM113_144_6		6				UniRef90_A0A286A866 Uncharacterized protein n=1 Tax=Nitrosomonas ureae TaxID=44577 RepID=A0A286A866_9PROT					hypothetical protein									d__Bacteria;p__Pseudomonadota;c__Gammaproteobacteria;o__Burkholderiales;f__Nitrosomonadaceae;g__Nitrosomonas;s__Nitrosomonas sp021774265
OFTM113	OFTM113_OFTM113_144_7	K02346	7	K02346	DNA polymerase IV [EC:2.7.7.7]	impB/mucB/samB family [PF00817.22]; impB/mucB/samB family C-terminal domain [PF11799.10]; IMS family HHH motif [PF11798.10]	UniRef90_A0A3E1D4S5 DNA polymerase IV n=1 Tax=Candidatus Nitrotoga sp. SPKER TaxID=2184312 RepID=A0A3E1D4S5_9PROT			K02346	DNA polymerase IV [EC:2.7.7.7]										d__Bacteria;p__Pseudomonadota;c__Gammaproteobacteria;o__Burkholderiales;f__Nitrosomonadaceae;g__Nitrosomonas;s__Nitrosomonas sp021774265
OFTM113	OFTM113_OFTM113_144_8		8			Domain of unknown function (DUF1840) [PF08895.13]	UniRef90_A0A358JL14 DUF1840 domain-containing protein n=1 Tax=Nitrosomonas sp. TaxID=42353 RepID=A0A358JL14_9PROT					duf1840 domain-containing protein									d__Bacteria;p__Pseudomonadota;c__Gammaproteobacteria;o__Burkholderiales;f__Nitrosomonadaceae;g__Nitrosomonas;s__Nitrosomonas sp021774265
OFTM113	OFTM113_OFTM113_144_9	K07486	9	K07486	transposase	Transposase IS116/IS110/IS902 family [PF02371.18]	UniRef90_A0A1G5SAD2 Transposase n=1 Tax=Nitrosomonas mobilis TaxID=51642 RepID=A0A1G5SAD2_9PROT			K07486	transposase	is110 family transposase									d__Bacteria;p__Pseudomonadota;c__Gammaproteobacteria;o__Burkholderiales;f__Nitrosomonadaceae;g__Nitrosomonas;s__Nitrosomonas sp021774265
OFTM113	OFTM113_OFTM113_145_1		1																		d__Bacteria;p__Pseudomonadota;c__Gammaproteobacteria;o__Burkholderiales;f__Nitrosomonadaceae;g__Nitrosomonas;s__Nitrosomonas sp021774265
OFTM113	OFTM113_OFTM113_145_2	K21865	2			Ion channel [PF07885.18]	UniRef90_UPI001687EE70 ion transporter n=1 Tax=Spongiibacter sp. KMU-158 TaxID=2760804 RepID=UPI001687EE70			K21865	Chlorovirus potassium channel protein kcv										d__Bacteria;p__Pseudomonadota;c__Gammaproteobacteria;o__Burkholderiales;f__Nitrosomonadaceae;g__Nitrosomonas;s__Nitrosomonas sp021774265
OFTM113	OFTM113_OFTM113_145_3		3			CopG antitoxin of type II toxin-antitoxin system [PF12441.10]	UniRef90_A0A2A4Y990 CopG family transcriptional regulator n=3 Tax=root TaxID=1 RepID=A0A2A4Y990_9GAMM					copg family transcriptional regulator									d__Bacteria;p__Pseudomonadota;c__Gammaproteobacteria;o__Burkholderiales;f__Nitrosomonadaceae;g__Nitrosomonas;s__Nitrosomonas sp021774265
OFTM113	OFTM113_OFTM113_145_4	K00259 K00324	4	K00259	alanine dehydrogenase [EC:1.4.1.1]	Alanine dehydrogenase/PNT, C-terminal domain [PF01262.23]; Alanine dehydrogenase/PNT, N-terminal domain [PF05222.17]	UniRef90_A0A5C7VSP0 Alanine dehydrogenase n=16 Tax=Nitrosomonas TaxID=914 RepID=A0A5C7VSP0_9PROT			K00324	H+-translocating NAD(P) transhydrogenase subunit alpha [EC:1.6.1.2 7.1.1.1]				K00259	K00259_Mmar10_1058_Q0AQT6_ald	60.833	1.69e-142	411	97	d__Bacteria;p__Pseudomonadota;c__Gammaproteobacteria;o__Burkholderiales;f__Nitrosomonadaceae;g__Nitrosomonas;s__Nitrosomonas sp021774265
OFTM113	OFTM113_OFTM113_145_5		5			Protein of unknown function (DUF3365) [PF11845.10]	UniRef90_A0A6S6SBX9 Cytochrome c family protein n=1 Tax=uncultured Thiotrichaceae bacterium TaxID=298394 RepID=A0A6S6SBX9_9GAMM					duf3365 domain-containing protein									d__Bacteria;p__Pseudomonadota;c__Gammaproteobacteria;o__Burkholderiales;f__Nitrosomonadaceae;g__Nitrosomonas;s__Nitrosomonas sp021774265
OFTM113	OFTM113_OFTM113_145_6		6																		d__Bacteria;p__Pseudomonadota;c__Gammaproteobacteria;o__Burkholderiales;f__Nitrosomonadaceae;g__Nitrosomonas;s__Nitrosomonas sp021774265
OFTM113	OFTM113_OFTM113_145_7		7																		d__Bacteria;p__Pseudomonadota;c__Gammaproteobacteria;o__Burkholderiales;f__Nitrosomonadaceae;g__Nitrosomonas;s__Nitrosomonas sp021774265
OFTM113	OFTM113_OFTM113_146_1		1			Haloacid dehalogenase-like hydrolase [PF13419.8]	UniRef90_A0A1I4AVL9 Phosphoglycolate phosphatase, HAD superfamily n=2 Tax=Nitrosomonas aestuarii TaxID=52441 RepID=A0A1I4AVL9_9PROT					had hydrolase-like protein									d__Bacteria;p__Pseudomonadota;c__Gammaproteobacteria;o__Burkholderiales;f__Nitrosomonadaceae;g__Nitrosomonas;s__Nitrosomonas sp021774265
OFTM113	OFTM113_OFTM113_146_2	K01057	2	K01057	6-phosphogluconolactonase [EC:3.1.1.31]	Glucosamine-6-phosphate isomerases/6-phosphogluconolactonase [PF01182.22]	UniRef90_F8GJ02 6-phosphogluconolactonase n=1 Tax=Nitrosomonas sp. (strain Is79A3) TaxID=261292 RepID=F8GJ02_NITSI			K01057	6-phosphogluconolactonase [EC:3.1.1.31]	6-phosphogluconolactonase									d__Bacteria;p__Pseudomonadota;c__Gammaproteobacteria;o__Burkholderiales;f__Nitrosomonadaceae;g__Nitrosomonas;s__Nitrosomonas sp021774265
OFTM113	OFTM113_OFTM113_146_3	K01834	3	K01834	2,3-bisphosphoglycerate-dependent phosphoglycerate mutase [EC:5.4.2.11]	Histidine phosphatase superfamily (branch 1) [PF00300.24]	UniRef90_UPI00141DD523 2,3-bisphosphoglycerate-dependent phosphoglycerate mutase n=1 Tax=Pelagibius litoralis TaxID=374515 RepID=UPI00141DD523					2,3-bisphosphoglycerate-dependent phosphoglycerate mutase	PF00300	IPR013078 IPR029033 IPR001345 IPR005952	K01834	K01834_NITGRv1_200010_gpmA_Phosphoglycerate_mutase,_2,3-bisphosphoglycerate-dependent	39.474	8.71e-59	189	92	d__Bacteria;p__Pseudomonadota;c__Gammaproteobacteria;o__Burkholderiales;f__Nitrosomonadaceae;g__Nitrosomonas;s__Nitrosomonas sp021774265
OFTM113	OFTM113_OFTM113_146_3	K01834	3	K01834	2,3-bisphosphoglycerate-dependent phosphoglycerate mutase [EC:5.4.2.11]	Histidine phosphatase superfamily (branch 1) [PF00300.24]	UniRef90_UPI00141DD523 2,3-bisphosphoglycerate-dependent phosphoglycerate mutase n=1 Tax=Pelagibius litoralis TaxID=374515 RepID=UPI00141DD523					2,3-bisphosphoglycerate-dependent phosphoglycerate mutase			K01834	K01834_NITGRv1_200010_gpmA_Phosphoglycerate_mutase,_2,3-bisphosphoglycerate-dependent	39.474	8.71e-59	189	92	d__Bacteria;p__Pseudomonadota;c__Gammaproteobacteria;o__Burkholderiales;f__Nitrosomonadaceae;g__Nitrosomonas;s__Nitrosomonas sp021774265
OFTM113	OFTM113_OFTM113_146_4		4			Heparinase II/III-like protein [PF07940.15]	UniRef90_A0A3S0UMS5 Uncharacterized protein n=1 Tax=Candidatus Competibacteraceae bacterium TaxID=2053538 RepID=A0A3S0UMS5_9GAMM					heparinase ii/iii family protein									d__Bacteria;p__Pseudomonadota;c__Gammaproteobacteria;o__Burkholderiales;f__Nitrosomonadaceae;g__Nitrosomonas;s__Nitrosomonas sp021774265
OFTM113	OFTM113_OFTM113_146_5	K03192	5	K03192	urease accessory protein	HupE / UreJ protein [PF04955.14]	UniRef90_UPI000F8C40CD TonB-dependent receptor n=1 Tax=Candidatus Methylobacter oryzae TaxID=2497749 RepID=UPI000F8C40CD			K03192	urease accessory protein										d__Bacteria;p__Pseudomonadota;c__Gammaproteobacteria;o__Burkholderiales;f__Nitrosomonadaceae;g__Nitrosomonas;s__Nitrosomonas sp021774265
[truncated: 143,039 more rows]

## Sheet: Table_S2
Family 1	Family 2	SECOM Pearson correlation value (thresholding)	SECOM p-value
Nitrosomonadaceae	Mariprofundaceae	0.729768	5.13e-14
Nitrosomonadaceae	Nitrospinaceae	0.640705	2.7e-12
Nitrospinaceae	Nitrosomonadaceae	0.640705	2.7e-12
Nitrospinaceae	Mariprofundaceae	0.569402	6.52e-08
Nitrosomonadaceae	Rhodobacteraceae	0.532994	2.69e-08
Nitrosomonadaceae	UBA8639	0.529461	3.45e-08
[truncated: 430 more rows]

## Sheet: Table_S3
CRISPR array														Cas proteins on the same contig
[truncated: 10 more rows]

[truncated: 4 more sheets: Table_S4, Table_S5, Table_S6, Table_S7]
